# Supplementary material for: A comprehensive DNA barcoding of Indian freshwater fishes of the Indus River system, Beas
Source: Sci Rep. 2024 Feb 2;14:2763. doi: 10.1038/s41598-024-52519-0 (PMC10837433; doi:10.1038/s41598-024-52519-0)
Supplement: Supplementary file 3 — Supplementary Table S1. [file 41598_2024_52519_MOESM3_ESM.xlsx]

## Sheet: Sheet1
			A Comprehensive DNA Barcoding of Indian Freshwater Fishes of the Indus River System Beas
Supplementary Table S1: Project code, sample IDs, taxon, and collection data of sequences analysed in the study.
Project:	DS-INTF
Project Code	Process ID	Sample ID	COI-5P Seq. Length	COI-5P Accession	Institution	Phylum	Class	Order	Family	Subfamily	Genus	Species	Identifier	Identifier Email	Country/Ocean	State/Province	Region	Exact Site	Lat	Lon	Elev
ANGBF	ANGBF21183-19	KF429947	655[0n]	KF429947	Mined from GenBank, NCBI	Chordata	Actinopterygii	Cypriniformes	Cyprinidae	Barbinae	Schizothorax	Schizothorax richardsonii			India
ANGBF	ANGBF21182-19	KF429946	655[0n]	KF429946	Mined from GenBank, NCBI	Chordata	Actinopterygii	Cypriniformes	Cyprinidae	Barbinae	Schizothorax	Schizothorax richardsonii			India				23.5863	81.173
ANGBF	ANGBF21181-19	KF429945	655[0n]	KF429945	Mined from GenBank, NCBI	Chordata	Actinopterygii	Cypriniformes	Cyprinidae	Barbinae	Schizothorax	Schizothorax richardsonii			India
ANGBF	ANGBF21180-19	KF429944	655[0n]	KF429944	Mined from GenBank, NCBI	Chordata	Actinopterygii	Cypriniformes	Cyprinidae	Barbinae	Schizothorax	Schizothorax richardsonii			India
ANGBF	ANGBF21179-19	KF429943	655[0n]	KF429943	Mined from GenBank, NCBI	Chordata	Actinopterygii	Cypriniformes	Cyprinidae	Barbinae	Schizothorax	Schizothorax richardsonii			India
ANGBF	ANGBF21178-19	KF429942	655[0n]	KF429942	Mined from GenBank, NCBI	Chordata	Actinopterygii	Cypriniformes	Cyprinidae	Barbinae	Schizothorax	Schizothorax richardsonii			India
ANGBF	ANGBF21177-19	KF429941	655[0n]	KF429941	Mined from GenBank, NCBI	Chordata	Actinopterygii	Cypriniformes	Cyprinidae	Barbinae	Schizothorax	Schizothorax richardsonii			India
ANGBF	ANGBF21184-19	KF429948	655[0n]	KF429948	Mined from GenBank, NCBI	Chordata	Actinopterygii	Cypriniformes	Cyprinidae	Barbinae	Schizothorax	Schizothorax richardsonii			India
ANGBF	ANGBF3484-12	JX105469	622[0n]	JX105469	Mined from GenBank, NCBI	Chordata	Actinopterygii	Siluriformes	Ritidae		Rita	Rita rita			India				24.46	93.01
ANGBF	ANGBF49999-19	MH165300	639[0n]	MH165300	Mined from GenBank, NCBI	Chordata	Actinopterygii	Siluriformes	Ritidae		Rita	Rita rita			India				23.5863	81.173
ANGBF	ANGBF6007-12	FJ459396	655[0n]	FJ459396	Mined from GenBank, NCBI	Chordata	Actinopterygii	Siluriformes	Ritidae		Rita	Rita rita			India				26.52	80.54
ANGBF	GBGC4219-08	EU417792	666[0n]	EU417792	Mined from GenBank, NCBI	Chordata	Actinopterygii	Siluriformes	Ritidae		Rita	Rita rita			India
ANGBF	GBGC4218-08	EU417793	666[0n]	EU417793	Mined from GenBank, NCBI	Chordata	Actinopterygii	Siluriformes	Ritidae		Rita	Rita rita			India
ANGBF	GBGC4217-08	EU417794	666[0n]	EU417794	Mined from GenBank, NCBI	Chordata	Actinopterygii	Siluriformes	Ritidae		Rita	Rita rita			India
ANGBF	ANGBF6096-12	FJ459397	655[0n]	FJ459397	Mined from GenBank, NCBI	Chordata	Actinopterygii	Siluriformes	Ritidae		Rita	Rita rita			India				26.52	80.54
GBGCA	GBGCA11626-15	KJ920138	633[0n]	KJ920138	Mined from GenBank, NCBI	Chordata	Actinopterygii	Cichliformes	Cichlidae	Pseudocrenilabrinae	Oreochromis	Oreochromis niloticus			India				23.5863	81.173
GBGCA	GBGCA11625-15	KJ920137	633[0n]	KJ920137	Mined from GenBank, NCBI	Chordata	Actinopterygii	Cichliformes	Cichlidae	Pseudocrenilabrinae	Oreochromis	Oreochromis niloticus			India				23.5863	81.173
ANGBF	ANGBF7569-12	HQ219152	655[0n]	HQ219152	Mined from GenBank, NCBI	Chordata	Actinopterygii	Cichliformes	Cichlidae	Pseudocrenilabrinae	Oreochromis	Oreochromis niloticus			India				22.55	88.24
GBGCA	GBGCA11624-15	KJ920136	633[0n]	KJ920136	Mined from GenBank, NCBI	Chordata	Actinopterygii	Cichliformes	Cichlidae	Pseudocrenilabrinae	Oreochromis	Oreochromis niloticus			India				23.5863	81.173
ANGBF	ANGBF7568-12	HQ219154	655[0n]	HQ219154	Mined from GenBank, NCBI	Chordata	Actinopterygii	Cichliformes	Cichlidae	Pseudocrenilabrinae	Oreochromis	Oreochromis niloticus			India				22.55	88.24
GBGCA	GBGC8967-09	FJ230026	1431[0n]	FJ230026	Mined from GenBank, NCBI	Chordata	Actinopterygii	Siluriformes	Siluridae		Ompok	Ompok pabo			India				24.57	88.06
GBGCA	GBGC8966-09	FJ230027	1431[0n]	FJ230027	Mined from GenBank, NCBI	Chordata	Actinopterygii	Siluriformes	Siluridae		Ompok	Ompok pabo			India				24.57	88.06
GBGCA	GBGC8965-09	FJ230028	1431[0n]	FJ230028	Mined from GenBank, NCBI	Chordata	Actinopterygii	Siluriformes	Siluridae		Ompok	Ompok pabo			India				24.57	88.06
GBGCA	GBGC8964-09	FJ230029	1431[0n]	FJ230029	Mined from GenBank, NCBI	Chordata	Actinopterygii	Siluriformes	Siluridae		Ompok	Ompok pabo			India				24.57	88.06
GBGCA	GBGC8963-09	FJ230030	1431[0n]	FJ230030	Mined from GenBank, NCBI	Chordata	Actinopterygii	Siluriformes	Siluridae		Ompok	Ompok pabo			India				24.57	88.06
GBGCA	GBGC8962-09	FJ230031	1431[0n]	FJ230031	Mined from GenBank, NCBI	Chordata	Actinopterygii	Siluriformes	Siluridae		Ompok	Ompok pabo			India				24.57	88.06
GBGCA	GBGC8961-09	FJ230032	1431[0n]	FJ230032	Mined from GenBank, NCBI	Chordata	Actinopterygii	Siluriformes	Siluridae		Ompok	Ompok pabo			India				24.57	88.06
GBGCA	GBGC8960-09	FJ230033	1431[0n]	FJ230033	Mined from GenBank, NCBI	Chordata	Actinopterygii	Siluriformes	Siluridae		Ompok	Ompok pabo			India				24.57	88.06
GBGCA	GBGC8959-09	FJ230034	1431[0n]	FJ230034	Mined from GenBank, NCBI	Chordata	Actinopterygii	Siluriformes	Siluridae		Ompok	Ompok pabo			India				24.57	88.06
GBGCA	GBGC8958-09	FJ230035	1431[0n]	FJ230035	Mined from GenBank, NCBI	Chordata	Actinopterygii	Siluriformes	Siluridae		Ompok	Ompok pabo			India				24.57	88.06
GBGCA	GBGC8957-09	FJ230036	1431[0n]	FJ230036	Mined from GenBank, NCBI	Chordata	Actinopterygii	Siluriformes	Siluridae		Ompok	Ompok pabo			India				24.57	88.06
GBGCA	GBMND28548-21	MT812047	606[0n]	MT812047	Mined from GenBank, NCBI	Chordata	Actinopterygii	Synbranchiformes	Mastacembelidae		Mastacembelus	Mastacembelus armatus			India				28.19	94
GBGCA	GBMND28547-21	MT812046	612[0n]	MT812046	Mined from GenBank, NCBI	Chordata	Actinopterygii	Synbranchiformes	Mastacembelidae		Mastacembelus	Mastacembelus armatus			India				28.19	94
GBGCA	GBMND28546-21	MT812045	618[0n]	MT812045	Mined from GenBank, NCBI	Chordata	Actinopterygii	Synbranchiformes	Mastacembelidae		Mastacembelus	Mastacembelus armatus			India				28.19	94
GBGCA	GBMND28545-21	MT812044	621[0n]	MT812044	Mined from GenBank, NCBI	Chordata	Actinopterygii	Synbranchiformes	Mastacembelidae		Mastacembelus	Mastacembelus armatus			India				28.19	94
GBGCA	GBMND28544-21	MT812043	624[0n]	MT812043	Mined from GenBank, NCBI	Chordata	Actinopterygii	Synbranchiformes	Mastacembelidae		Mastacembelus	Mastacembelus armatus			India				28.19	94
ANGBF	GBGC4205-08	EU417806	666[0n]	EU417806	Mined from GenBank, NCBI	Chordata	Actinopterygii	Synbranchiformes	Mastacembelidae		Mastacembelus	Mastacembelus armatus			India
ANGBF	GBGC4204-08	EU417807	666[0n]	EU417807	Mined from GenBank, NCBI	Chordata	Actinopterygii	Synbranchiformes	Mastacembelidae		Mastacembelus	Mastacembelus armatus			India
GBGCA	GBMIN121654-17	KY290083	623[0n]	KY290083	Mined from GenBank, NCBI	Chordata	Actinopterygii	Clupeiformes	Clupeidae	Alosinae	Gudusia	Gudusia chapra			India			26.63	23.5863	81.173
ANGBF	ANGBF18161-19	KF430018	655[0n]	KF430018	Mined from GenBank, NCBI	Chordata	Actinopterygii	Clupeiformes	Clupeidae	Alosinae	Gudusia	Gudusia chapra			India
ANGBF	ANGBF18160-19	KF430017	655[0n]	KF430017	Mined from GenBank, NCBI	Chordata	Actinopterygii	Clupeiformes	Clupeidae	Alosinae	Gudusia	Gudusia chapra			India
ANGBF	ANGBF18154-19	KF430011	655[0n]	KF430011	Mined from GenBank, NCBI	Chordata	Actinopterygii	Clupeiformes	Clupeidae	Alosinae	Gudusia	Gudusia chapra			India
ANGBF	ANGBF18153-19	KF430010	655[0n]	KF430010	Mined from GenBank, NCBI	Chordata	Actinopterygii	Clupeiformes	Clupeidae	Alosinae	Gudusia	Gudusia chapra			India
ANGBF	ANGBF18152-19	KF430009	655[0n]	KF430009	Mined from GenBank, NCBI	Chordata	Actinopterygii	Clupeiformes	Clupeidae	Alosinae	Gudusia	Gudusia chapra			India
GBGCA	GBMIN126355-17	KY290081	604[0n]	KY290081	Mined from GenBank, NCBI	Chordata	Actinopterygii	Clupeiformes	Clupeidae	Alosinae	Gudusia	Gudusia chapra			India				26.63	93.52
ANGBF	ANGBF6973-12	JN673955	655[0n]	JN673955	Mined from GenBank, NCBI	Chordata	Actinopterygii	Cypriniformes	Cyprinidae	Danioninae	Esomus	Esomus danrica			India				27.3	94.58
GBGCA	GBGCA7993-15	KF511506	619[0n]	KF511506	Mined from GenBank, NCBI	Chordata	Actinopterygii	Cypriniformes	Cyprinidae	Danioninae	Esomus	Esomus danrica			India				24.804	93.922
GBGCA	GBGCA7984-15	KF511504	619[0n]	KF511504	Mined from GenBank, NCBI	Chordata	Actinopterygii	Cypriniformes	Cyprinidae	Danioninae	Esomus	Esomus danrica			India				24.847	93.953
GBGCA	GBGCA7983-15	KF511505	619[0n]	KF511505	Mined from GenBank, NCBI	Chordata	Actinopterygii	Cypriniformes	Cyprinidae	Danioninae	Esomus	Esomus danrica			India				24.847	93.953
ANGBF	ANGBF6125-12	FJ459487	655[0n]	FJ459487	Mined from GenBank, NCBI	Chordata	Actinopterygii	Cypriniformes	Cyprinidae	Danioninae	Esomus	Esomus danrica			India				26.11	91.44
ANGBF	ANGBF6124-12	FJ459489	655[0n]	FJ459489	Mined from GenBank, NCBI	Chordata	Actinopterygii	Cypriniformes	Cyprinidae	Danioninae	Esomus	Esomus danrica			India				26.11	91.44
GBGCA	GBMNE87098-22	ON810372	616[0n]	ON810372	Mined from GenBank, NCBI	Chordata	Actinopterygii	Cypriniformes	Cyprinidae	Danioninae	Esomus	Esomus danrica			India				18.8962	77.6712
ANGBF	GBGC4257-08	EU417754	666[0n]	EU417754	Mined from GenBank, NCBI	Chordata	Actinopterygii	Cypriniformes	Cyprinidae	Labeoninae	Cirrhinus	Cirrhinus cirrhosus			India
ANGBF	GBGC4256-08	EU417755	666[0n]	EU417755	Mined from GenBank, NCBI	Chordata	Actinopterygii	Cypriniformes	Cyprinidae	Labeoninae	Cirrhinus	Cirrhinus cirrhosus			India
ANGBF	GBGC4255-08	EU417756	666[0n]	EU417756	Mined from GenBank, NCBI	Chordata	Actinopterygii	Cypriniformes	Cyprinidae	Labeoninae	Cirrhinus	Cirrhinus cirrhosus			India
GBGCA	GBMNB6112-20	MK599554	609[0n]	MK599554	Mined from GenBank, NCBI	Chordata	Actinopterygii	Cypriniformes	Cyprinidae	Cyprininae	Chagunius	Chagunius chagunio			India
GBGCA	GBMNB6111-20	MK599553	621[0n]	MK599553	Mined from GenBank, NCBI	Chordata	Actinopterygii	Cypriniformes	Cyprinidae	Cyprininae	Chagunius	Chagunius chagunio			India
GBGCA	GBMNB6110-20	MK599552	627[0n]	MK599552	Mined from GenBank, NCBI	Chordata	Actinopterygii	Cypriniformes	Cyprinidae	Cyprininae	Chagunius	Chagunius chagunio			India
GBGCA	GBMNB6109-20	MK599551	636[0n]	MK599551	Mined from GenBank, NCBI	Chordata	Actinopterygii	Cypriniformes	Cyprinidae	Cyprininae	Chagunius	Chagunius chagunio			India
GBGCA	GBMIN95491-17	KU667388	655[0n]	KU667388	Mined from GenBank, NCBI	Chordata	Actinopterygii	Cypriniformes	Cyprinidae	Cyprininae	Chagunius	Chagunius chagunio			India				23.5863	81.173
GBGCA	GBMIN95490-17	KU667387	655[0n]	KU667387	Mined from GenBank, NCBI	Chordata	Actinopterygii	Cypriniformes	Cyprinidae	Cyprininae	Chagunius	Chagunius chagunio			India				23.5863	81.173
GBGCA	GBMIN93535-17	KJ476809	655[0n]	KJ476809	Mined from GenBank, NCBI	Chordata	Actinopterygii	Cypriniformes	Cyprinidae	Cyprininae	Chagunius	Chagunius chagunio			India				23.5863	81.173
GBGCA	GBMNB8486-20	MN065169	670[0n]	MN065169	Mined from GenBank, NCBI	Chordata	Actinopterygii	Cypriniformes	Cyprinidae	Danioninae	Cabdio	Cabdio morar			India				26.51	80.57
GBGCA	GBMNB8485-20	MN065168	670[0n]	MN065168	Mined from GenBank, NCBI	Chordata	Actinopterygii	Cypriniformes	Cyprinidae	Danioninae	Cabdio	Cabdio morar			India				26.51	80.57
GBGCA	GBMNB8490-20	MN065173	645[0n]	MN065173	Mined from GenBank, NCBI	Chordata	Actinopterygii	Cypriniformes	Cyprinidae	Danioninae	Cabdio	Cabdio morar			India				24.1	92.48
GBGCA	GBMNB8489-20	MN065172	645[0n]	MN065172	Mined from GenBank, NCBI	Chordata	Actinopterygii	Cypriniformes	Cyprinidae	Danioninae	Cabdio	Cabdio morar			India				24.1	92.48
GBGCA	GBMNB8488-20	MN065171	645[0n]	MN065171	Mined from GenBank, NCBI	Chordata	Actinopterygii	Cypriniformes	Cyprinidae	Danioninae	Cabdio	Cabdio morar			India				24.1	92.48
GBGCA	GBMNB8487-20	MN065170	645[0n]	MN065170	Mined from GenBank, NCBI	Chordata	Actinopterygii	Cypriniformes	Cyprinidae	Danioninae	Cabdio	Cabdio morar			India				24.1	92.48
ANGBF	ANGBF18889-19	KR809723	640[0n]	KR809723	Mined from GenBank, NCBI	Chordata	Actinopterygii	Cypriniformes	Cyprinidae	Danioninae	Barilius	Barilius vagra			India				30.36	78.19
ANGBF	ANGBF18888-19	KF853189	655[0n]	KF853189	Mined from GenBank, NCBI	Chordata	Actinopterygii	Cypriniformes	Cyprinidae	Danioninae	Barilius	Barilius vagra			India
ANGBF	ANGBF18887-19	KF853188	655[0n]	KF853188	Mined from GenBank, NCBI	Chordata	Actinopterygii	Cypriniformes	Cyprinidae	Danioninae	Barilius	Barilius vagra			India
ANGBF	ANGBF18886-19	KF853187	655[0n]	KF853187	Mined from GenBank, NCBI	Chordata	Actinopterygii	Cypriniformes	Cyprinidae	Danioninae	Barilius	Barilius vagra			India
ANGBF	ANGBF18885-19	KF853186	655[0n]	KF853186	Mined from GenBank, NCBI	Chordata	Actinopterygii	Cypriniformes	Cyprinidae	Danioninae	Barilius	Barilius vagra			India
ANGBF	ANGBF18884-19	KF853185	655[0n]	KF853185	Mined from GenBank, NCBI	Chordata	Actinopterygii	Cypriniformes	Cyprinidae	Danioninae	Barilius	Barilius vagra			India
ANGBF	GBGC4249-08	EU417762	666[0n]	EU417762	Mined from GenBank, NCBI	Chordata	Actinopterygii	Siluriformes	Sisoridae	Sisorinae	Bagarius	Bagarius bagarius			India
ANGBF	GBGC4247-08	EU417764	666[0n]	EU417764	Mined from GenBank, NCBI	Chordata	Actinopterygii	Siluriformes	Sisoridae	Sisorinae	Bagarius	Bagarius bagarius			India
ANGBF	GBGC4246-08	EU417765	666[0n]	EU417765	Mined from GenBank, NCBI	Chordata	Actinopterygii	Siluriformes	Sisoridae	Sisorinae	Bagarius	Bagarius bagarius			India
ANGBF	ANGBF44127-19	KP829978	641[0n]	KP829978	Mined from GenBank, NCBI	Chordata	Actinopterygii	Siluriformes	Sisoridae	Sisorinae	Bagarius	Bagarius bagarius			India
ANGBF	ANGBF44126-19	KP829977	641[0n]	KP829977	Mined from GenBank, NCBI	Chordata	Actinopterygii	Siluriformes	Sisoridae	Sisorinae	Bagarius	Bagarius bagarius			India
ANGBF	ANGBF44125-19	KP829976	641[0n]	KP829976	Mined from GenBank, NCBI	Chordata	Actinopterygii	Siluriformes	Sisoridae	Sisorinae	Bagarius	Bagarius bagarius			India
ANGBF	ANGBF44124-19	KP829975	641[0n]	KP829975	Mined from GenBank, NCBI	Chordata	Actinopterygii	Siluriformes	Sisoridae	Sisorinae	Bagarius	Bagarius bagarius			India
ANGBF	ANGBF44123-19	KP829974	641[0n]	KP829974	Mined from GenBank, NCBI	Chordata	Actinopterygii	Siluriformes	Sisoridae	Sisorinae	Bagarius	Bagarius bagarius			India
ANGBF	ANGBF44122-19	KP829973	641[0n]	KP829973	Mined from GenBank, NCBI	Chordata	Actinopterygii	Siluriformes	Sisoridae	Sisorinae	Bagarius	Bagarius bagarius			India
ANGBF	ANGBF44121-19	KP829972	641[0n]	KP829972	Mined from GenBank, NCBI	Chordata	Actinopterygii	Siluriformes	Sisoridae	Sisorinae	Bagarius	Bagarius bagarius			India
ANGBF	ANGBF44120-19	KP829971	641[0n]	KP829971	Mined from GenBank, NCBI	Chordata	Actinopterygii	Siluriformes	Sisoridae	Sisorinae	Bagarius	Bagarius bagarius			India
ANGBF	ANGBF44119-19	KP829970	641[0n]	KP829970	Mined from GenBank, NCBI	Chordata	Actinopterygii	Siluriformes	Sisoridae	Sisorinae	Bagarius	Bagarius bagarius			India
ANGBF	ANGBF44118-19	KP829969	641[0n]	KP829969	Mined from GenBank, NCBI	Chordata	Actinopterygii	Siluriformes	Sisoridae	Sisorinae	Bagarius	Bagarius bagarius			India
ANGBF	ANGBF44117-19	KP829968	641[0n]	KP829968	Mined from GenBank, NCBI	Chordata	Actinopterygii	Siluriformes	Sisoridae	Sisorinae	Bagarius	Bagarius bagarius			India
ANGBF	ANGBF44116-19	KP829967	641[0n]	KP829967	Mined from GenBank, NCBI	Chordata	Actinopterygii	Siluriformes	Sisoridae	Sisorinae	Bagarius	Bagarius bagarius			India
ANGBF	ANGBF18642-19	KF429818	655[0n]	KF429818	Mined from GenBank, NCBI	Chordata	Actinopterygii	Cypriniformes	Cyprinidae	Labeoninae	Bangana	Bangana dero			India
ANGBF	ANGBF18641-19	KF429817	655[0n]	KF429817	Mined from GenBank, NCBI	Chordata	Actinopterygii	Cypriniformes	Cyprinidae	Labeoninae	Bangana	Bangana dero			India
ANGBF	ANGBF18640-19	KF429816	655[0n]	KF429816	Mined from GenBank, NCBI	Chordata	Actinopterygii	Cypriniformes	Cyprinidae	Labeoninae	Bangana	Bangana dero			India
ANGBF	ANGBF18639-19	KF429815	655[0n]	KF429815	Mined from GenBank, NCBI	Chordata	Actinopterygii	Cypriniformes	Cyprinidae	Labeoninae	Bangana	Bangana dero			India
ANGBF	ANGBF18638-19	KF429814	655[0n]	KF429814	Mined from GenBank, NCBI	Chordata	Actinopterygii	Cypriniformes	Cyprinidae	Labeoninae	Bangana	Bangana dero			India
ANGBF	ANGBF18637-19	KF429813	655[0n]	KF429813	Mined from GenBank, NCBI	Chordata	Actinopterygii	Cypriniformes	Cyprinidae	Labeoninae	Bangana	Bangana dero			India
BEAS	BEAS414-22	HPP47	644[0n]	OR148194	University of Delhi	Chordata	Actinopterygii	Siluriformes	Bagridae		Sperata	Sperata seenghala	Ram KRISHAN Negi	negigurukul@gmail.com	India	Himachal Pradesh	Pong Dam	Khatiyar landing station	31.982	75.96	416
BEAS	BEAS413-22	HPP46	639[0n]	OR148202	University of Delhi	Chordata	Actinopterygii	Siluriformes	Bagridae		Sperata	Sperata seenghala	Ram KRISHAN Negi	negigurukul@gmail.com	India	Himachal Pradesh	Pong Dam	Khatiyar landing station	31.982	75.96	416
BEAS	BEAS412-22	HPP45	661[0n]	OR148233	University of Delhi	Chordata	Actinopterygii	Cypriniformes	Cyprinidae	Barbinae	Tor	Tor tor	Ram KRISHAN Negi	negigurukul@gmail.com	India	Himachal Pradesh	Pong Dam	Sthana landing station	32.187	76.333	1056
BEAS	BEAS411-22	HPP44	635[0n]	OR148093	University of Delhi	Chordata	Actinopterygii	Cypriniformes	Cyprinidae	Labeoninae	Labeo	Labeo calbasu	Ram KRISHAN Negi	negigurukul@gmail.com	India	Himachal Pradesh	Pong Dam	Khatiyar landing station	31.982	75.96	416
BEAS	BEAS410-22	HPP43	663[0n]	OR148232	University of Delhi	Chordata	Actinopterygii	Cypriniformes	Cyprinidae	Barbinae	Tor	Tor tor	Ram KRISHAN Negi	negigurukul@gmail.com	India	Himachal Pradesh	Pong Dam	Khatiyar landing station	31.982	75.96	416
BEAS	BEAS409-22	HPP42	638[0n]	OR148108	University of Delhi	Chordata	Actinopterygii	Cypriniformes	Cyprinidae	Labeoninae	Labeo	Labeo catla	Ram KRISHAN Negi	negigurukul@gmail.com	India	Himachal Pradesh	Pong Dam	Khatiyar landing station	31.982	75.96	416
BEAS	BEAS408-22	HPP41	658[0n]	OR148112	University of Delhi	Chordata	Actinopterygii	Cypriniformes	Cyprinidae	Labeoninae	Labeo	Labeo gonius	Ram KRISHAN Negi	negigurukul@gmail.com	India	Himachal Pradesh	Pong Dam	Khatiyar landing station	31.982	75.96	416
BEAS	BEAS407-22	HPP40	645[0n]	OR148056	University of Delhi	Chordata	Actinopterygii	Anabantiformes	Channidae		Channa	Channa marulius	Ram KRISHAN Negi	negigurukul@gmail.com	India	Himachal Pradesh	Pong Dam	Sthana landing station	32.187	76.333	1056
BEAS	BEAS405-22	HPP38	662[0n]	OR148114	University of Delhi	Chordata	Actinopterygii	Cypriniformes	Cyprinidae	Labeoninae	Labeo	Labeo gonius	Ram KRISHAN Negi	negigurukul@gmail.com	India	Himachal Pradesh	Pong Dam	Sthana landing station	32.187	76.333	1056
BEAS	BEAS403-22	HPP36	650[0n]	OR148104	University of Delhi	Chordata	Actinopterygii	Cypriniformes	Cyprinidae	Labeoninae	Labeo	Labeo catla	Ram KRISHAN Negi	negigurukul@gmail.com	India	Himachal Pradesh	Pong Dam	Barnali landing station	31.952	75.954	442
BEAS	BEAS402-22	HPP35	651[0n]	OR148102	University of Delhi	Chordata	Actinopterygii	Cypriniformes	Cyprinidae	Labeoninae	Labeo	Labeo catla	Ram KRISHAN Negi	negigurukul@gmail.com	India	Himachal Pradesh	Pong Dam	Sthana landing station	32.187	76.333	1056
BEAS	BEAS399-22	HPP32	650[0n]	OR148098	University of Delhi	Chordata	Actinopterygii	Cypriniformes	Cyprinidae	Labeoninae	Labeo	Labeo catla	Ram KRISHAN Negi	negigurukul@gmail.com	India	Himachal Pradesh	Pong Dam	Khatiyar landing station	31.982	75.96	416
BEAS	BEAS398-22	HPP31	650[0n]	OR148092	University of Delhi	Chordata	Actinopterygii	Cypriniformes	Cyprinidae	Labeoninae	Labeo	Labeo calbasu	Ram KRISHAN Negi	negigurukul@gmail.com	India	Himachal Pradesh	Pong Dam	Khatiyar landing station	31.982	75.96	416
BEAS	BEAS397-22	HPP30	621[0n]	OR148105	University of Delhi	Chordata	Actinopterygii	Cypriniformes	Cyprinidae	Labeoninae	Labeo	Labeo catla	Ram KRISHAN Negi	negigurukul@gmail.com	India	Himachal Pradesh	Pong Dam	Barnali landing station	31.952	75.954	442
BEAS	BEAS396-22	HPP29	660[0n]	OR148099	University of Delhi	Chordata	Actinopterygii	Cypriniformes	Cyprinidae	Labeoninae	Labeo	Labeo catla	Ram KRISHAN Negi	negigurukul@gmail.com	India	Himachal Pradesh	Pong Dam	Barnali landing station	31.952	75.954	442
BEAS	BEAS395-22	HPP28	641[0n]	OR148195	University of Delhi	Chordata	Actinopterygii	Siluriformes	Bagridae		Sperata	Sperata seenghala	Ram KRISHAN Negi	negigurukul@gmail.com	India	Himachal Pradesh	Pong Dam	Barnali landing station	31.952	75.954	442
BEAS	BEAS394-22	HPP27	646[0n]	OR148217	University of Delhi	Chordata	Actinopterygii	Cypriniformes	Cyprinidae	Barbinae	Tor	Tor putitora	Ram KRISHAN Negi	negigurukul@gmail.com	India	Himachal Pradesh	Pong Dam	Barnali landing station	31.952	75.954	442
BEAS	BEAS393-22	HPP26	640[0n]	OR148170	University of Delhi	Chordata	Actinopterygii	Cypriniformes	Cyprinidae	Danioninae	Salmostoma	Salmostoma phulo	Ram KRISHAN Negi	negigurukul@gmail.com	India	Himachal Pradesh	Pong Dam	Sthana landing station	32.187	76.333	1056
BEAS	BEAS392-22	HPP25	638[0n]	OR148191	University of Delhi	Chordata	Actinopterygii	Siluriformes	Bagridae		Sperata	Sperata seenghala	Ram KRISHAN Negi	negigurukul@gmail.com	India	Himachal Pradesh	Pong Dam	Sthana landing station	32.187	76.333	1056
BEAS	BEAS391-22	HPP24	647[0n]	OR148230	University of Delhi	Chordata	Actinopterygii	Cypriniformes	Cyprinidae	Barbinae	Tor	Tor putitora	Ram KRISHAN Negi	negigurukul@gmail.com	India	Himachal Pradesh	Pong Dam	Sthana landing station	32.187	76.333	1056
FNWG	FNWG169-16	KF169	610[0n]	KX946615	Shivaji University	Chordata	Actinopterygii	Cypriniformes	Cyprinidae	Cyprininae	Cyprinus	Cyprinus carpio	Tejas Suresh Patil	tsp1989aqua@gmail.com	India	Maharashtra	Kolhapur	Kale	16.709	74.057	548.922
BEAS	BEAS389-22	HPP22	659[0n]	OR148094	University of Delhi	Chordata	Actinopterygii	Cypriniformes	Cyprinidae	Labeoninae	Labeo	Labeo calbasu	Ram KRISHAN Negi	negigurukul@gmail.com	India	Himachal Pradesh	Pong Dam	Khatiyar landing station	31.982	75.96	416
BEAS	BEAS388-22	HPP21	658[0n]	OR148221	University of Delhi	Chordata	Actinopterygii	Cypriniformes	Cyprinidae	Barbinae	Tor	Tor putitora	Ram KRISHAN Negi	negigurukul@gmail.com	India	Himachal Pradesh	Pong Dam	Khatiyar landing station	31.982	75.96	416
BEAS	BEAS387-22	HPP20	659[0n]	OR148101	University of Delhi	Chordata	Actinopterygii	Cypriniformes	Cyprinidae	Labeoninae	Labeo	Labeo catla	Ram KRISHAN Negi	negigurukul@gmail.com	India	Himachal Pradesh	Pong Dam	Barnali landing station	31.952	75.954	442
BEAS	BEAS386-22	HPP19	664[0n]	OR148061	University of Delhi	Chordata	Actinopterygii	Cypriniformes	Cyprinidae	Labeoninae	Cirrhinus	Cirrhinus cirrhosus	Ram KRISHAN Negi	negigurukul@gmail.com	India	Himachal Pradesh	Pong Dam	Sthana landing station	32.187	76.333	1056
BEAS	BEAS385-22	HPP18	651[0n]	OR148054	University of Delhi	Chordata	Actinopterygii	Anabantiformes	Channidae		Channa	Channa marulius	Ram KRISHAN Negi	negigurukul@gmail.com	India	Himachal Pradesh	Pong Dam	Khatiyar landing station	31.982	75.96	416
BEAS	BEAS383-22	HPP16	656[0n]	OR148115	University of Delhi	Chordata	Actinopterygii	Cypriniformes	Cyprinidae	Labeoninae	Labeo	Labeo gonius	Ram KRISHAN Negi	negigurukul@gmail.com	India	Himachal Pradesh	Pong Dam	Barnali landing station	31.952	75.954	442
BEAS	BEAS381-22	HPP14	657[0n]	OR148100	University of Delhi	Chordata	Actinopterygii	Cypriniformes	Cyprinidae	Labeoninae	Labeo	Labeo catla	Ram KRISHAN Negi	negigurukul@gmail.com	India	Himachal Pradesh	Pong Dam	Sthana landing station	32.187	76.333	1056
BEAS	BEAS380-22	HPP13	657[0n]	OR148096	University of Delhi	Chordata	Actinopterygii	Cypriniformes	Cyprinidae	Labeoninae	Labeo	Labeo catla	Ram KRISHAN Negi	negigurukul@gmail.com	India	Himachal Pradesh	Pong Dam	Sthana landing station	32.187	76.333	1056
BEAS	BEAS377-22	HPP10	658[0n]	OR148190	University of Delhi	Chordata	Actinopterygii	Siluriformes	Bagridae		Sperata	Sperata seenghala	Ram KRISHAN Negi	negigurukul@gmail.com	India	Himachal Pradesh	Pong Dam	Barnali landing station	31.952	75.954	442
BEAS	BEAS376-22	HPP9	665[0n]	OR148192	University of Delhi	Chordata	Actinopterygii	Siluriformes	Bagridae		Sperata	Sperata seenghala	Ram KRISHAN Negi	negigurukul@gmail.com	India	Himachal Pradesh	Pong Dam	Khatiyar landing station	31.982	75.96	416
BEAS	BEAS375-22	HPP8	657[0n]	OR148107	University of Delhi	Chordata	Actinopterygii	Cypriniformes	Cyprinidae	Labeoninae	Labeo	Labeo catla	Ram KRISHAN Negi	negigurukul@gmail.com	India	Himachal Pradesh	Pong Dam	Khatiyar landing station	31.982	75.96	416
BEAS	BEAS373-22	HPP6	658[0n]	OR148095	University of Delhi	Chordata	Actinopterygii	Cypriniformes	Cyprinidae	Labeoninae	Labeo	Labeo calbasu	Ram KRISHAN Negi	negigurukul@gmail.com	India	Himachal Pradesh	Pong Dam	Sthana landing station	32.187	76.333	1056
BEAS	BEAS372-22	HPP5	666[0n]	OR148204	University of Delhi	Chordata	Actinopterygii	Cypriniformes	Cyprinidae	Cyprininae	Systomus	Systomus sarana	Ram KRISHAN Negi	negigurukul@gmail.com	India	Himachal Pradesh	Pong Dam	Sthana landing station	32.187	76.333	1056
BEAS	BEAS371-22	HPP4	660[0n]	OR148109	University of Delhi	Chordata	Actinopterygii	Cypriniformes	Cyprinidae	Labeoninae	Labeo	Labeo catla	Ram KRISHAN Negi	negigurukul@gmail.com	India	Himachal Pradesh	Pong Dam	Barnali landing station	31.952	75.954	442
BEAS	BEAS370-22	HPP3	657[0n]	OR148097	University of Delhi	Chordata	Actinopterygii	Cypriniformes	Cyprinidae	Labeoninae	Labeo	Labeo catla	Ram KRISHAN Negi	negigurukul@gmail.com	India	Himachal Pradesh	Pong Dam	Sthana landing station	32.187	76.333	1056
BEAS	BEAS369-22	HPP2	657[0n]	OR148110	University of Delhi	Chordata	Actinopterygii	Cypriniformes	Cyprinidae	Labeoninae	Labeo	Labeo catla	Ram KRISHAN Negi	negigurukul@gmail.com	India	Himachal Pradesh	Pong Dam	Khatiyar landing station	31.982	75.96	416
BEAS	BEAS367-22	HPM11	628[0n]	OR148182	University of Delhi	Chordata	Actinopterygii	Cypriniformes	Cyprinidae	Barbinae	Schizothorax	Schizothorax plagiostomus	Ram KRISHAN Negi	negigurukul@gmail.com	India	Himachal Pradesh	Manali	Gammon bridge, stretch along Ramshila road	31.976	77.125	1268
BEAS	BEAS364-22	HPM8	633[0n]	OR148185	University of Delhi	Chordata	Actinopterygii	Cypriniformes	Cyprinidae	Barbinae	Schizothorax	Schizothorax plagiostomus	Ram KRISHAN Negi	negigurukul@gmail.com	India	Himachal Pradesh	Manali	Gammon bridge, stretch along Ramshila road	31.976	77.125	1268
FNWG	FNWG141-16	KF141	610[0n]	KX946618	Shivaji University	Chordata	Actinopterygii	Cypriniformes	Cyprinidae	Cyprininae	Cyprinus	Cyprinus carpio	Tejas Suresh Patil	tsp1989aqua@gmail.com	India	Maharashtra	Kolhapur	Prayag Chikhali	16.717	74.184	538.668
BEAS	BEAS357-22	HPM1A	625[0n]	OR148188	University of Delhi	Chordata	Actinopterygii	Cypriniformes	Cyprinidae	Barbinae	Schizothorax	Schizothorax richardsonii	Ram KRISHAN Negi	negigurukul@gmail.com	India	Himachal Pradesh	Manali	Gammon bridge, stretch along Ramshila road	31.976	77.125	1268
BEAS	BEAS356-22	PKP19	627[0n]	OR148184	University of Delhi	Chordata	Actinopterygii	Cypriniformes	Cyprinidae	Barbinae	Schizothorax	Schizothorax plagiostomus	Ram KRISHAN Negi	negigurukul@gmail.com	India	Punjab	Kapurthala	Kapurthala landing station	31.395	75.18	217
BEAS	BEAS355-22	PKP18	626[0n]	OR148229	University of Delhi	Chordata	Actinopterygii	Cypriniformes	Cyprinidae	Barbinae	Tor	Tor putitora	Ram KRISHAN Negi	negigurukul@gmail.com	India	Punjab	Kapurthala	Kapurthala landing station	31.395	75.18	217
BEAS	BEAS354-22	PKP17	612[0n]	OR148053	University of Delhi	Chordata	Actinopterygii	Ovalentaria	Ambassidae		Chanda	Chanda nama	Ram KRISHAN Negi	negigurukul@gmail.com	India	Punjab	Kapurthala	Beas mand area	31.365	75.163	216
BEAS	BEAS352-22	PKP15	638[0n]	OR148183	University of Delhi	Chordata	Actinopterygii	Cypriniformes	Cyprinidae	Barbinae	Schizothorax	Schizothorax plagiostomus	Ram KRISHAN Negi	negigurukul@gmail.com	India	Punjab	Kapurthala	Kapurthala landing station	31.395	75.18	217
BEAS	BEAS351-22	PKP14	647[0n]	OR148228	University of Delhi	Chordata	Actinopterygii	Cypriniformes	Cyprinidae	Barbinae	Tor	Tor putitora	Ram KRISHAN Negi	negigurukul@gmail.com	India	Punjab	Kapurthala	Kapurthala landing station	31.395	75.18	217
BEAS	BEAS350-22	PKP13	668[0n]	OR148227	University of Delhi	Chordata	Actinopterygii	Cypriniformes	Cyprinidae	Barbinae	Tor	Tor putitora	Ram KRISHAN Negi	negigurukul@gmail.com	India	Punjab	Kapurthala	Kapurthala landing station	31.395	75.18	217
BEAS	BEAS348-22	PKP11	665[0n]	OR148181	University of Delhi	Chordata	Actinopterygii	Cypriniformes	Cyprinidae	Barbinae	Schizothorax	Schizothorax plagiostomus	Ram KRISHAN Negi	negigurukul@gmail.com	India	Punjab	Kapurthala	Kapurthala landing station	31.395	75.18	217
BEAS	BEAS346-22	PKP9	656[0n]	OR148212	University of Delhi	Chordata	Actinopterygii	Cypriniformes	Cyprinidae	Barbinae	Tor	Tor putitora	Ram KRISHAN Negi	negigurukul@gmail.com	India	Punjab	Kapurthala	Kapurthala landing station	31.395	75.18	217
BEAS	BEAS345-22	PKP8	607[0n]	OR148186	University of Delhi	Chordata	Actinopterygii	Cypriniformes	Cyprinidae	Barbinae	Schizothorax	Schizothorax plagiostomus	Ram KRISHAN Negi	negigurukul@gmail.com	India	Punjab	Kapurthala	Kapurthala landing station	31.395	75.18	217
BEAS	BEAS343-22	PKP6	662[0n]	OR148047	University of Delhi	Chordata	Actinopterygii	Ovalentaria	Ambassidae		Chanda	Chanda nama	Ram KRISHAN Negi	negigurukul@gmail.com	India	Punjab	Kapurthala	Beas mand area	31.365	75.163	216
BEAS	BEAS342-22	PKP5	658[0n]	OR148062	University of Delhi	Chordata	Actinopterygii	Cypriniformes	Cyprinidae	Labeoninae	Cirrhinus	Cirrhinus mrigala	Ram KRISHAN Negi	negigurukul@gmail.com	India	Punjab	Kapurthala	Beas mand area	31.365	75.163	216
BEAS	BEAS341-22	PKP4	658[0n]	OR148052	University of Delhi	Chordata	Actinopterygii	Ovalentaria	Ambassidae		Chanda	Chanda nama	Ram KRISHAN Negi	negigurukul@gmail.com	India	Punjab	Kapurthala	Beas mand area	31.365	75.163	216
BEAS	BEAS340-22	PKP3	666[0n]	OR148063	University of Delhi	Chordata	Actinopterygii	Cypriniformes	Cyprinidae	Labeoninae	Cirrhinus	Cirrhinus mrigala	Ram KRISHAN Negi	negigurukul@gmail.com	India	Punjab	Kapurthala	Kapurthala landing station	31.395	75.18	217
BEAS	BEAS339-22	PKP2	655[0n]	OR148068	University of Delhi	Chordata	Actinopterygii	Cypriniformes	Cyprinidae	Cyprininae	Cyprinus	Cyprinus carpio	Ram KRISHAN Negi	negigurukul@gmail.com	India	Punjab	Kapurthala	Kapurthala landing station	31.395	75.18	217
BEAS	BEAS338-22	PKP1	666[0n]	OR148070	University of Delhi	Chordata	Actinopterygii	Cypriniformes	Cyprinidae	Cyprininae	Cyprinus	Cyprinus carpio	Ram KRISHAN Negi	negigurukul@gmail.com	India	Punjab	Kapurthala	Kapurthala landing station	31.395	75.18	217
BEAS	BEAS337-22	HPK44	681[0n]	OR148211	University of Delhi	Chordata	Actinopterygii	Cypriniformes	Cyprinidae	Labeoninae	Tariqilabeo	Tariqilabeo latius	Ram KRISHAN Negi	negigurukul@gmail.com	India	Himachal Pradesh	Kangra	Jwali Khad	32.148	76.025	440
BEAS	BEAS336-22	HPK43	647[0n]	OR148051	University of Delhi	Chordata	Actinopterygii	Ovalentaria	Ambassidae		Chanda	Chanda nama	Ram KRISHAN Negi	negigurukul@gmail.com	India	Himachal Pradesh	Kangra	Gaj	32.069	76.094	475
BEAS	BEAS335-22	HPK42	642[0n]	OR148050	University of Delhi	Chordata	Actinopterygii	Ovalentaria	Ambassidae		Chanda	Chanda nama	Ram KRISHAN Negi	negigurukul@gmail.com	India	Himachal Pradesh	Kangra	Gaj	32.069	76.094	475
BEAS	BEAS334-22	HPK41	647[0n]	OR148225	University of Delhi	Chordata	Actinopterygii	Cypriniformes	Cyprinidae	Barbinae	Tor	Tor putitora	Ram KRISHAN Negi	negigurukul@gmail.com	India	Himachal Pradesh	Kangra	Khatiyar fish landing station	31.982	75.96	416
BEAS	BEAS333-22	HPK40	634[0n]	OR148209	University of Delhi	Chordata	Actinopterygii	Cypriniformes	Cyprinidae	Labeoninae	Tariqilabeo	Tariqilabeo adiscus	Ram KRISHAN Negi	negigurukul@gmail.com	India	Himachal Pradesh	Kangra	Gaj	32.069	76.094	475
BEAS	BEAS332-22	HPK39	632[0n]	OR148164	University of Delhi	Chordata	Actinopterygii	Cypriniformes	Cyprinidae	Danioninae	Salmostoma	Salmostoma phulo	Ram KRISHAN Negi	negigurukul@gmail.com	India	Himachal Pradesh	Kangra	Gaj	32.069	76.094	475
BEAS	BEAS331-22	HPK38	632[0n]	OR148200	University of Delhi	Chordata	Actinopterygii	Siluriformes	Bagridae		Sperata	Sperata seenghala	Ram KRISHAN Negi	negigurukul@gmail.com	India	Himachal Pradesh	Kangra	Barnali, fish landing station	31.952	75.954	442
BEAS	BEAS329-22	HPK36	634[0n]	OR148198	University of Delhi	Chordata	Actinopterygii	Siluriformes	Bagridae		Sperata	Sperata seenghala	Ram KRISHAN Negi	negigurukul@gmail.com	India	Himachal Pradesh	Kangra	Khatiyar fish landing station	31.982	75.96	416
BEAS	BEAS328-22	HPK35	633[0n]	OR148197	University of Delhi	Chordata	Actinopterygii	Siluriformes	Bagridae		Sperata	Sperata seenghala	Ram KRISHAN Negi	negigurukul@gmail.com	India	Himachal Pradesh	Kangra	Khatiyar fish landing station	31.982	75.96	416
BEAS	BEAS326-22	HPK33	657[0n]	OR148065	University of Delhi	Chordata	Actinopterygii	Cypriniformes	Cyprinidae	Labeoninae	Cirrhinus	Cirrhinus mrigala	Ram KRISHAN Negi	negigurukul@gmail.com	India	Himachal Pradesh	Kangra	Barnali, fish landing station	31.952	75.954	442
BEAS	BEAS325-22	HPK32	634[0n]	OR148196	University of Delhi	Chordata	Actinopterygii	Siluriformes	Bagridae		Sperata	Sperata seenghala	Ram KRISHAN Negi	negigurukul@gmail.com	India	Himachal Pradesh	Kangra	Barnali, fish landing station	31.952	75.954	442
BEAS	BEAS322-22	HPK29	661[0n]	OR148116	University of Delhi	Chordata	Actinopterygii	Cypriniformes	Cyprinidae	Labeoninae	Labeo	Labeo gonius	Ram KRISHAN Negi	negigurukul@gmail.com	India	Himachal Pradesh	Kangra	Barnali, fish landing station	31.952	75.954	442
BEAS	BEAS320-22	HPK27	646[0n]	OR148224	University of Delhi	Chordata	Actinopterygii	Cypriniformes	Cyprinidae	Barbinae	Tor	Tor putitora	Ram KRISHAN Negi	negigurukul@gmail.com	India	Himachal Pradesh	Kangra	Khatiyar fish landing station	31.982	75.96	416
BEAS	BEAS319-22	HPK26	637[0n]	OR148223	University of Delhi	Chordata	Actinopterygii	Cypriniformes	Cyprinidae	Barbinae	Tor	Tor putitora	Ram KRISHAN Negi	negigurukul@gmail.com	India	Himachal Pradesh	Kangra	Khatiyar fish landing station	31.982	75.96	416
BEAS	BEAS318-22	HPK25	661[0n]	OR148222	University of Delhi	Chordata	Actinopterygii	Cypriniformes	Cyprinidae	Barbinae	Tor	Tor putitora	Ram KRISHAN Negi	negigurukul@gmail.com	India	Himachal Pradesh	Kangra	Khatiyar fish landing station	31.982	75.96	416
BEAS	BEAS317-22	HPK24	650[0n]	OR148208	University of Delhi	Chordata	Actinopterygii	Cypriniformes	Cyprinidae	Labeoninae	Tariqilabeo	Tariqilabeo adiscus	Ram KRISHAN Negi	negigurukul@gmail.com	India	Himachal Pradesh	Kangra	Sthana	32.187	76.333	1056
BEAS	BEAS316-22	HPK23	666[0n]	OR148049	University of Delhi	Chordata	Actinopterygii	Ovalentaria	Ambassidae		Chanda	Chanda nama	Ram KRISHAN Negi	negigurukul@gmail.com	India	Himachal Pradesh	Kangra	Jwali Khad	32.148	76.025	440
BEAS	BEAS315-22	HPK22	658[0n]	OR148165	University of Delhi	Chordata	Actinopterygii	Cypriniformes	Cyprinidae	Danioninae	Salmostoma	Salmostoma phulo	Ram KRISHAN Negi	negigurukul@gmail.com	India	Himachal Pradesh	Kangra	Jwali Khad	32.148	76.025	440
BEAS	BEAS314-22	HPK21	668[0n]	OR148207	University of Delhi	Chordata	Actinopterygii	Cypriniformes	Cyprinidae	Labeoninae	Tariqilabeo	Tariqilabeo adiscus	Ram KRISHAN Negi	negigurukul@gmail.com	India	Himachal Pradesh	Kangra	Jwali Khad	32.148	76.025	440
BEAS	BEAS313-22	HPK20	658[0n]	OR148166	University of Delhi	Chordata	Actinopterygii	Cypriniformes	Cyprinidae	Danioninae	Salmostoma	Salmostoma phulo	Ram KRISHAN Negi	negigurukul@gmail.com	India	Himachal Pradesh	Kangra	Jwali Khad	32.148	76.025	440
BEAS	BEAS312-22	HPK19	658[0n]	OR148167	University of Delhi	Chordata	Actinopterygii	Cypriniformes	Cyprinidae	Danioninae	Salmostoma	Salmostoma phulo	Ram KRISHAN Negi	negigurukul@gmail.com	India	Himachal Pradesh	Kangra	Gaj	32.069	76.094	475
BEAS	BEAS311-22	HPK18	657[0n]	OR148041	University of Delhi	Chordata	Actinopterygii	Cypriniformes	Cyprinidae	Danioninae	Barilius	Barilius vagra	Ram KRISHAN Negi	negigurukul@gmail.com	India	Himachal Pradesh	Kangra	Sthana	32.187	76.333	1056
BEAS	BEAS310-22	HPK17	657[0n]	OR148206	University of Delhi	Chordata	Actinopterygii	Cypriniformes	Cyprinidae	Labeoninae	Tariqilabeo	Tariqilabeo adiscus	Ram KRISHAN Negi	negigurukul@gmail.com	India	Himachal Pradesh	Kangra	Gaj	32.069	76.094	475
BEAS	BEAS309-22	HPK16	646[0n]	OR148210	University of Delhi	Chordata	Actinopterygii	Cypriniformes	Cyprinidae	Labeoninae	Tariqilabeo	Tariqilabeo latius	Ram KRISHAN Negi	negigurukul@gmail.com	India	Himachal Pradesh	Kangra	Gaj	32.069	76.094	475
BEAS	BEAS308-22	HPK15	657[0n]	OR148201	University of Delhi	Chordata	Actinopterygii	Siluriformes	Bagridae		Sperata	Sperata seenghala	Ram KRISHAN Negi	negigurukul@gmail.com	India	Himachal Pradesh	Kangra	Sthana	32.187	76.333	1056
BEAS	BEAS306-22	HPK13	658[0n]	OR148193	University of Delhi	Chordata	Actinopterygii	Siluriformes	Bagridae		Sperata	Sperata seenghala	Ram KRISHAN Negi	negigurukul@gmail.com	India	Himachal Pradesh	Kangra	Barnali, fish landing station	31.952	75.954	442
BEAS	BEAS305-22	HPK12	630[0n]	OR148203	University of Delhi	Chordata	Actinopterygii	Siluriformes	Bagridae		Sperata	Sperata seenghala	Ram KRISHAN Negi	negigurukul@gmail.com	India	Himachal Pradesh	Kangra	Khatiyar fish landing station	31.982	75.96	416
BEAS	BEAS302-22	HPK9	652[0n]	OR148111	University of Delhi	Chordata	Actinopterygii	Cypriniformes	Cyprinidae	Labeoninae	Labeo	Labeo gonius	Ram KRISHAN Negi	negigurukul@gmail.com	India	Himachal Pradesh	Kangra	Sthana	32.187	76.333	1056
BEAS	BEAS301-22	HPK8	653[0n]	OR148189	University of Delhi	Chordata	Actinopterygii	Siluriformes	Bagridae		Sperata	Sperata seenghala	Ram KRISHAN Negi	negigurukul@gmail.com	India	Himachal Pradesh	Kangra	Sthana	32.187	76.333	1056
BEAS	BEAS298-22	HPK5	659[0n]	OR148118	University of Delhi	Chordata	Actinopterygii	Cypriniformes	Cyprinidae	Labeoninae	Labeo	Labeo gonius	Ram KRISHAN Negi	negigurukul@gmail.com	India	Himachal Pradesh	Kangra	Jwali Khad	32.148	76.025	440
BEAS	BEAS296-22	HPK3	652[0n]	OR148215	University of Delhi	Chordata	Actinopterygii	Cypriniformes	Cyprinidae	Barbinae	Tor	Tor putitora	Ram KRISHAN Negi	negigurukul@gmail.com	India	Himachal Pradesh	Kangra	Khatiyar fish landing station	31.982	75.96	416
BEAS	BEAS295-22	HPK2	652[0n]	OR148214	University of Delhi	Chordata	Actinopterygii	Cypriniformes	Cyprinidae	Barbinae	Tor	Tor putitora	Ram KRISHAN Negi	negigurukul@gmail.com	India	Himachal Pradesh	Kangra	Khatiyar fish landing station	31.982	75.96	416
BEAS	BEAS294-22	HPK1	653[0n]	OR148213	University of Delhi	Chordata	Actinopterygii	Cypriniformes	Cyprinidae	Barbinae	Tor	Tor putitora	Ram KRISHAN Negi	negigurukul@gmail.com	India	Himachal Pradesh	Kangra	Khatiyar fish landing station	31.982	75.96	416
BEAS	BEAS292-22	PHK79	660[0n]	OR148076	University of Delhi	Chordata	Actinopterygii	Clupeiformes	Clupeidae	Alosinae	Gudusia	Gudusia chapra	Ram KRISHAN Negi	negigurukul@gmail.com	India	Punjab	Harike	Kiriyan	31.176	74.976	210
BEAS	BEAS289-22	PHK76	663[0n]	OR148160	University of Delhi	Chordata	Actinopterygii	Cypriniformes	Cyprinidae	Danioninae	Salmostoma	Salmostoma bacaila	Ram KRISHAN Negi	negigurukul@gmail.com	India	Punjab	Harike	Jogyawal Maza wala	31.217	75.053	216
BEAS	BEAS287-22	PHK74	668[0n]	OR148074	University of Delhi	Chordata	Actinopterygii	Cypriniformes	Cyprinidae	Danioninae	Esomus	Esomus danrica	Ram KRISHAN Negi	negigurukul@gmail.com	India	Punjab	Harike	Talwandi	31.158	74.951	210
BEAS	BEAS286-22	PHK73	649[0n]	OR148234	University of Delhi	Chordata	Actinopterygii	Cypriniformes	Cyprinidae	Barbinae	Tor	Tor tor	Ram KRISHAN Negi	negigurukul@gmail.com	India	Punjab	Harike	Harike wetland landing station	31.174	74.991	211
BEAS	BEAS285-22	PHK72	653[0n]	OR148168	University of Delhi	Chordata	Actinopterygii	Cypriniformes	Cyprinidae	Danioninae	Salmostoma	Salmostoma phulo	Ram KRISHAN Negi	negigurukul@gmail.com	India	Punjab	Harike	Kiriyan	31.176	74.976	210
BEAS	BEAS284-22	PHK71	653[0n]	OR148169	University of Delhi	Chordata	Actinopterygii	Cypriniformes	Cyprinidae	Danioninae	Salmostoma	Salmostoma phulo	Ram KRISHAN Negi	negigurukul@gmail.com	India	Punjab	Harike	Jogyawal Maza wala	31.217	75.053	216
BEAS	BEAS282-22	PHK69	659[0n]	OR148240	University of Delhi	Chordata	Actinopterygii	Beloniformes	Belonidae		Xenentodon	Xenentodon cancila	Ram KRISHAN Negi	negigurukul@gmail.com	India	Punjab	Harike	Jogyawal Maza wala	31.217	75.053	216
BEAS	BEAS281-22	PHK68	621[0n]	OR148040	University of Delhi	Chordata	Actinopterygii	Cypriniformes	Cyprinidae	Labeoninae	Bangana	Bangana dero	Ram KRISHAN Negi	negigurukul@gmail.com	India	Punjab	Harike	Kiriyan	31.176	74.976	210
BEAS	BEAS279-22	PHK66	658[0n]	OR148119	University of Delhi	Chordata	Actinopterygii	Cypriniformes	Cyprinidae	Labeoninae	Labeo	Labeo gonius	Ram KRISHAN Negi	negigurukul@gmail.com	India	Punjab	Harike	Talwandi	31.158	74.951	210
BEAS	BEAS274-22	PHK61	658[0n]	OR148048	University of Delhi	Chordata	Actinopterygii	Ovalentaria	Ambassidae		Chanda	Chanda nama	Ram KRISHAN Negi	negigurukul@gmail.com	India	Punjab	Harike	Talwandi	31.158	74.951	210
BEAS	BEAS273-22	PHK60	639[0n]	OR148043	University of Delhi	Chordata	Actinopterygii	Cypriniformes	Cyprinidae	Danioninae	Cabdio	Cabdio morar	Ram KRISHAN Negi	negigurukul@gmail.com	India	Punjab	Harike	Kiriyan	31.176	74.976	210
BEAS	BEAS272-22	PHK59	666[0n]	OR148163	University of Delhi	Chordata	Actinopterygii	Cypriniformes	Cyprinidae	Danioninae	Salmostoma	Salmostoma phulo	Ram KRISHAN Negi	negigurukul@gmail.com	India	Punjab	Harike	Kiriyan	31.176	74.976	210
BEAS	BEAS271-22	PHK58	660[0n]	OR148162	University of Delhi	Chordata	Actinopterygii	Cypriniformes	Cyprinidae	Danioninae	Salmostoma	Salmostoma bacaila	Ram KRISHAN Negi	negigurukul@gmail.com	India	Punjab	Harike	Talwandi	31.158	74.951	210
BEAS	BEAS269-22	PHK56	659[0n]	OR148072	University of Delhi	Chordata	Actinopterygii	Cypriniformes	Cyprinidae	Danioninae	Esomus	Esomus danrica	Ram KRISHAN Negi	negigurukul@gmail.com	India	Punjab	Harike	Kiriyan	31.176	74.976	210
BEAS	BEAS268-22	PHK55	640[0n]	OR148219	University of Delhi	Chordata	Actinopterygii	Cypriniformes	Cyprinidae	Barbinae	Tor	Tor putitora	Ram KRISHAN Negi	negigurukul@gmail.com	India	Punjab	Harike	Talwandi	31.158	74.951	210
BEAS	BEAS267-22	PHK54	638[0n]	OR148171	University of Delhi	Chordata	Actinopterygii	Cypriniformes	Cyprinidae	Danioninae	Salmostoma	Salmostoma phulo	Ram KRISHAN Negi	negigurukul@gmail.com	India	Punjab	Harike	Jogyawal Maza wala	31.217	75.053	216
BEAS	BEAS266-22	PHK53	635[0n]	OR148172	University of Delhi	Chordata	Actinopterygii	Cypriniformes	Cyprinidae	Danioninae	Salmostoma	Salmostoma phulo	Ram KRISHAN Negi	negigurukul@gmail.com	India	Punjab	Harike	Talwandi	31.158	74.951	210
BEAS	BEAS265-22	PHK52	645[0n]	OR148173	University of Delhi	Chordata	Actinopterygii	Cypriniformes	Cyprinidae	Danioninae	Salmostoma	Salmostoma phulo	Ram KRISHAN Negi	negigurukul@gmail.com	India	Punjab	Harike	Kiriyan	31.176	74.976	210
BEAS	BEAS264-22	PHK51	637[0n]	OR148045	University of Delhi	Chordata	Actinopterygii	Cypriniformes	Cyprinidae	Danioninae	Cabdio	Cabdio morar	Ram KRISHAN Negi	negigurukul@gmail.com	India	Punjab	Harike	Jogyawal Maza wala	31.217	75.053	216
BEAS	BEAS263-22	PHK50	665[0n]	OR148239	University of Delhi	Chordata	Actinopterygii	Beloniformes	Belonidae		Xenentodon	Xenentodon cancila	Ram KRISHAN Negi	negigurukul@gmail.com	India	Punjab	Harike	Kiriyan	31.176	74.976	210
BEAS	BEAS262-22	PHK49	658[0n]	OR148220	University of Delhi	Chordata	Actinopterygii	Cypriniformes	Cyprinidae	Barbinae	Tor	Tor putitora	Ram KRISHAN Negi	negigurukul@gmail.com	India	Punjab	Harike	Jogyawal Maza wala	31.217	75.053	216
BEAS	BEAS260-22	PHK47	659[0n]	OR148086	University of Delhi	Chordata	Actinopterygii	Cypriniformes	Cyprinidae	Labeoninae	Labeo	Labeo bata	Ram KRISHAN Negi	negigurukul@gmail.com	India	Punjab	Harike	Harike wetland landing station	31.174	74.991	211
BEAS	BEAS259-22	PHK46	657[0n]	OR148077	University of Delhi	Chordata	Actinopterygii	Clupeiformes	Clupeidae	Alosinae	Gudusia	Gudusia chapra	Ram KRISHAN Negi	negigurukul@gmail.com	India	Punjab	Harike	Talwandi	31.158	74.951	210
BEAS	BEAS258-22	PHK45	671[0n]	OR148238	University of Delhi	Chordata	Actinopterygii	Beloniformes	Belonidae		Xenentodon	Xenentodon cancila	Ram KRISHAN Negi	negigurukul@gmail.com	India	Punjab	Harike	Kiriyan	31.176	74.976	210
BEAS	BEAS257-22	PHK44	658[0n]	OR148088	University of Delhi	Chordata	Actinopterygii	Cypriniformes	Cyprinidae	Labeoninae	Labeo	Labeo bata	Ram KRISHAN Negi	negigurukul@gmail.com	India	Punjab	Harike	Harike wetland landing station	31.174	74.991	211
BEAS	BEAS256-22	PHK43	658[0n]	OR148044	University of Delhi	Chordata	Actinopterygii	Cypriniformes	Cyprinidae	Danioninae	Cabdio	Cabdio morar	Ram KRISHAN Negi	negigurukul@gmail.com	India	Punjab	Harike	Kiriyan	31.176	74.976	210
BEAS	BEAS255-22	PHK42	665[0n]	OR148059	University of Delhi	Chordata	Actinopterygii	Anabantiformes	Channidae		Channa	Channa punctata	Ram KRISHAN Negi	negigurukul@gmail.com	India	Punjab	Harike	Jogyawal Maza wala	31.217	75.053	216
BEAS	BEAS254-22	PHK41	657[0n]	OR148055	University of Delhi	Chordata	Actinopterygii	Anabantiformes	Channidae		Channa	Channa marulius	Ram KRISHAN Negi	negigurukul@gmail.com	India	Punjab	Harike	Jogyawal Maza wala	31.217	75.053	216
BEAS	BEAS253-22	PHK40	657[0n]	OR148241	University of Delhi	Chordata	Actinopterygii	Beloniformes	Belonidae		Xenentodon	Xenentodon cancila	Ram KRISHAN Negi	negigurukul@gmail.com	India	Punjab	Harike	Kiriyan	31.176	74.976	210
BEAS	BEAS251-22	PHK38	665[0n]	OR148058	University of Delhi	Chordata	Actinopterygii	Anabantiformes	Channidae		Channa	Channa punctata	Ram KRISHAN Negi	negigurukul@gmail.com	India	Punjab	Harike	Talwandi	31.158	74.951	210
BEAS	BEAS250-22	PHK37	657[0n]	OR148161	University of Delhi	Chordata	Actinopterygii	Cypriniformes	Cyprinidae	Danioninae	Salmostoma	Salmostoma bacaila	Ram KRISHAN Negi	negigurukul@gmail.com	India	Punjab	Harike	Kiriyan	31.176	74.976	210
BEAS	BEAS249-22	PHK36	658[0n]	OR148159	University of Delhi	Chordata	Actinopterygii	Cypriniformes	Cyprinidae	Danioninae	Salmostoma	Salmostoma bacaila	Ram KRISHAN Negi	negigurukul@gmail.com	India	Punjab	Harike	Talwandi	31.158	74.951	210
BEAS	BEAS248-22	PHK35	641[0n]	OR148042	University of Delhi	Chordata	Actinopterygii	Cypriniformes	Cyprinidae	Danioninae	Cabdio	Cabdio morar	Ram KRISHAN Negi	negigurukul@gmail.com	India	Punjab	Harike	Kiriyan	31.176	74.976	210
BEAS	BEAS241-22	PHK28	650[0n]	OR148087	University of Delhi	Chordata	Actinopterygii	Cypriniformes	Cyprinidae	Labeoninae	Labeo	Labeo bata	Ram KRISHAN Negi	negigurukul@gmail.com	India	Punjab	Harike	Kiriyan	31.176	74.976	210
BEAS	BEAS240-22	PHK27	650[0n]	OR148205	University of Delhi	Chordata	Actinopterygii	Cypriniformes	Cyprinidae	Cyprininae	Systomus	Systomus sarana	Ram KRISHAN Negi	negigurukul@gmail.com	India	Punjab	Harike	Jogyawal Maza wala	31.217	75.053	216
BEAS	BEAS238-22	PHK25	651[0n]	OR148075	University of Delhi	Chordata	Actinopterygii	Clupeiformes	Clupeidae	Alosinae	Gudusia	Gudusia chapra	Ram KRISHAN Negi	negigurukul@gmail.com	India	Punjab	Harike	Talwandi	31.158	74.951	210
BEAS	BEAS237-22	PHK24	658[0n]	OR148154	University of Delhi	Chordata	Actinopterygii	Cypriniformes	Cyprinidae	Cyprininae	Pethia	Pethia conchonius	Ram KRISHAN Negi	negigurukul@gmail.com	India	Punjab	Harike	Kiriyan	31.176	74.976	210
BEAS	BEAS235-22	PHK22	668[0n]	OR148060	University of Delhi	Chordata	Actinopterygii	Anabantiformes	Channidae		Channa	Channa punctata	Ram KRISHAN Negi	negigurukul@gmail.com	India	Punjab	Harike	Jogyawal Maza wala	31.217	75.053	216
BEAS	BEAS233-22	PHK20	651[0n]	OR148078	University of Delhi	Chordata	Actinopterygii	Clupeiformes	Clupeidae	Alosinae	Gudusia	Gudusia chapra	Ram KRISHAN Negi	negigurukul@gmail.com	India	Punjab	Harike	Jogyawal Maza wala	31.217	75.053	216
BEAS	BEAS231-22	PHK18	658[0n]	OR148113	University of Delhi	Chordata	Actinopterygii	Cypriniformes	Cyprinidae	Labeoninae	Labeo	Labeo gonius	Ram KRISHAN Negi	negigurukul@gmail.com	India	Punjab	Harike	Talwandi	31.158	74.951	210
BEAS	BEAS229-22	PHK16	657[0n]	OR148066	University of Delhi	Chordata	Actinopterygii	Cypriniformes	Cyprinidae	Labeoninae	Cirrhinus	Cirrhinus reba	Ram KRISHAN Negi	negigurukul@gmail.com	India	Punjab	Harike	Jogyawal Maza wala	31.217	75.053	216
BEAS	BEAS228-22	PHK15	665[0n]	OR148151	University of Delhi	Chordata	Actinopterygii	Cichliformes	Cichlidae	Pseudocrenilabrinae	Oreochromis	Oreochromis niloticus	Ram KRISHAN Negi	negigurukul@gmail.com	India	Punjab	Harike	Talwandi	31.158	74.951	210
BEAS	BEAS226-22	PHK13	660[0n]	OR148064	University of Delhi	Chordata	Actinopterygii	Cypriniformes	Cyprinidae	Labeoninae	Cirrhinus	Cirrhinus mrigala	Ram KRISHAN Negi	negigurukul@gmail.com	India	Punjab	Harike	Harike wetland landing station	31.174	74.991	211
BEAS	BEAS225-22	PHK12	629[0n]	OR148199	University of Delhi	Chordata	Actinopterygii	Siluriformes	Bagridae		Sperata	Sperata seenghala	Ram KRISHAN Negi	negigurukul@gmail.com	India	Punjab	Harike	Jogyawal Maza wala	31.217	75.053	216
BEAS	BEAS224-22	PHK11	665[0n]	OR148057	University of Delhi	Chordata	Actinopterygii	Anabantiformes	Channidae		Channa	Channa marulius	Ram KRISHAN Negi	negigurukul@gmail.com	India	Punjab	Harike	Talwandi	31.158	74.951	210
BEAS	BEAS221-22	PHK8	635[0n]	OR148046	University of Delhi	Chordata	Actinopterygii	Cypriniformes	Cyprinidae	Cyprininae	Chagunius	Chagunius chagunio	Ram KRISHAN Negi	negigurukul@gmail.com	India	Punjab	Harike	Harike wetland landing station	31.174	74.991	211
BEAS	BEAS220-22	PHK7	658[0n]	OR148071	University of Delhi	Chordata	Actinopterygii	Cypriniformes	Cyprinidae	Cyprininae	Cyprinus	Cyprinus carpio	Ram KRISHAN Negi	negigurukul@gmail.com	India	Punjab	Harike	Harike wetland landing station	31.174	74.991	211
BEAS	BEAS217-22	PHK4	654[0n]	OR148069	University of Delhi	Chordata	Actinopterygii	Cypriniformes	Cyprinidae	Cyprininae	Cyprinus	Cyprinus carpio	Ram KRISHAN Negi	negigurukul@gmail.com	India	Punjab	Harike	Harike wetland landing station	31.174	74.991	211
BEAS	BEAS216-22	PHK3	657[0n]	OR148091	University of Delhi	Chordata	Actinopterygii	Cypriniformes	Cyprinidae	Labeoninae	Labeo	Labeo calbasu	Ram KRISHAN Negi	negigurukul@gmail.com	India	Punjab	Harike	Harike wetland landing station	31.174	74.991	211
BEAS	BEAS215-22	PHK2	640[0n]	OR148117	University of Delhi	Chordata	Actinopterygii	Cypriniformes	Cyprinidae	Labeoninae	Labeo	Labeo gonius	Ram KRISHAN Negi	negigurukul@gmail.com	India	Punjab	Harike	Harike wetland landing station	31.174	74.991	211
BEAS	BEAS214-22	PHK1	667[0n]	OR148067	University of Delhi	Chordata	Actinopterygii	Siluriformes	Schilbeidae		Clupisoma	Clupisoma prateri	Ram KRISHAN Negi	negigurukul@gmail.com	India	Punjab	Harike	Jogyawal Maza wala	31.217	75.053	216
BEAS	BEAS362-22	HPM6	624[0n]	OR148187	University of Delhi	Chordata	Actinopterygii	Cypriniformes	Cyprinidae	Barbinae	Schizothorax	Schizothorax plagiostomus	Ram KRISHAN Negi	negigurukul@gmail.com	India	Himachal Pradesh	Manali	Gammon bridge, stretch along Ramshila road	31.976	77.125	1268
GDK	GDK752-13	WAPA07	651[0n]		Paul Hebert Centre for DNA Barcoding and Biodiversity Studies	Chordata	Actinopterygii	Siluriformes	Siluridae		Wallago	Wallago attu	Vikas B. Kalyankar	vikasvb1@gmail.com	India	Maharashtra	Marathwada	Nath Sagar Dam	19.505	75.373	457
GDK	GDK751-13	WAPA06	651[0n]		Paul Hebert Centre for DNA Barcoding and Biodiversity Studies	Chordata	Actinopterygii	Siluriformes	Siluridae		Wallago	Wallago attu	Vikas B. Kalyankar	vikasvb1@gmail.com	India	Maharashtra	Marathwada	Nath Sagar Dam	19.505	75.373	457
GDK	GDK750-13	WAPA05	651[0n]		Paul Hebert Centre for DNA Barcoding and Biodiversity Studies	Chordata	Actinopterygii	Siluriformes	Siluridae		Wallago	Wallago attu	Dinesh N. Nalage	dineshnalage@gmail.com	India	Maharashtra	Marathwada	Nath Sagar Dam	19.505	75.373	457
GDK	GDK749-13	WAPA04.2	651[0n]		Paul Hebert Centre for DNA Barcoding and Biodiversity Studies	Chordata	Actinopterygii	Siluriformes	Siluridae		Wallago	Wallago attu	Dinesh N. Nalage	dineshnalage@gmail.com	India	Maharashtra	Marathwada	Nath Sagar Dam	19.505	75.373	457
DBFN	DBFN009-11	NF35	652[0n]	JX983333	Paul Hebert Centre for DNA Barcoding and Biodiversity Studies	Chordata	Actinopterygii	Cypriniformes	Cyprinidae	Labeoninae	Labeo	Labeo rohita	R A Jamdade	rahul.aqualab@gmail.com	India	Madhya Pradesh	Maheshwar	Maheshwar ghat	22.169	75.587	141
GDK	GDK743-13	WABS01	651[0n]		Paul Hebert Centre for DNA Barcoding and Biodiversity Studies	Chordata	Actinopterygii	Siluriformes	Siluridae		Wallago	Wallago attu	Dinesh N. Nalage	dineshnalage@gmail.com	India	Andhra Pradesh	Telangana	Basar	18.868	77.962	332
GDK	GDK741-13	TTPO02	636[0n]		Paul Hebert Centre for DNA Barcoding and Biodiversity Studies	Chordata	Actinopterygii	Siluriformes	Schilbeidae		Clupisoma	Clupisoma prateri	Sandeep R. Rathod	rathod.sr@gmail.com	India	Andhra Pradesh	Telangana	Pochampad Dam	18.939	78.349	331
GDK	GDK738-13	TSPO09	651[0n]		Paul Hebert Centre for DNA Barcoding and Biodiversity Studies	Chordata	Actinopterygii	Cypriniformes	Cyprinidae	Labeoninae	Labeo	Labeo boggut	Amol D. Kalyankar	amol.hariom@gmail.com	India	Andhra Pradesh	Telangana	Pochampad Dam	18.939	78.349	331
GDK	GDK737-13	TSPO08	651[0n]		Paul Hebert Centre for DNA Barcoding and Biodiversity Studies	Chordata	Actinopterygii	Cypriniformes	Cyprinidae	Labeoninae	Labeo	Labeo boggut	Amol D. Kalyankar	amol.hariom@gmail.com	India	Andhra Pradesh	Telangana	Pochampad Dam	18.939	78.349	331
GDK	GDK736-13	TSPO07	636[0n]		Paul Hebert Centre for DNA Barcoding and Biodiversity Studies	Chordata	Actinopterygii	Cypriniformes	Cyprinidae	Labeoninae	Labeo	Labeo boggut	Amol D. Kalyankar	amol.hariom@gmail.com	India	Andhra Pradesh	Telangana	Pochampad Dam	18.939	78.349	331
GDK	GDK735-13	TSPO06	651[0n]		Paul Hebert Centre for DNA Barcoding and Biodiversity Studies	Chordata	Actinopterygii	Cypriniformes	Cyprinidae	Labeoninae	Labeo	Labeo boggut	Amol D. Kalyankar	amol.hariom@gmail.com	India	Andhra Pradesh	Telangana	Pochampad Dam	18.939	78.349	331
GDK	GDK734-13	TSPO05	651[0n]		Paul Hebert Centre for DNA Barcoding and Biodiversity Studies	Chordata	Actinopterygii	Cypriniformes	Cyprinidae	Labeoninae	Labeo	Labeo boggut	Amol D. Kalyankar	amol.hariom@gmail.com	India	Andhra Pradesh	Telangana	Pochampad Dam	18.939	78.349	331
GDK	GDK733-13	TSPO04	651[0n]		Paul Hebert Centre for DNA Barcoding and Biodiversity Studies	Chordata	Actinopterygii	Cypriniformes	Cyprinidae	Labeoninae	Labeo	Labeo boggut	Amol D. Kalyankar	amol.hariom@gmail.com	India	Andhra Pradesh	Telangana	Pochampad Dam	18.939	78.349	331
GDK	GDK732-13	TSPO03	636[0n]		Paul Hebert Centre for DNA Barcoding and Biodiversity Studies	Chordata	Actinopterygii	Cypriniformes	Cyprinidae	Labeoninae	Labeo	Labeo boggut	Dinesh N. Nalage	dineshnalage@gmail.com	India	Andhra Pradesh	Telangana	Pochampad Dam	18.939	78.349	331
GDK	GDK731-13	TSPO02	651[0n]		Paul Hebert Centre for DNA Barcoding and Biodiversity Studies	Chordata	Actinopterygii	Cypriniformes	Cyprinidae	Labeoninae	Labeo	Labeo boggut	Dinesh N. Nalage	dineshnalage@gmail.com	India	Andhra Pradesh	Telangana	Pochampad Dam	18.939	78.349	331
GDK	GDK730-13	TSPO01	651[0n]		Paul Hebert Centre for DNA Barcoding and Biodiversity Studies	Chordata	Actinopterygii	Cypriniformes	Cyprinidae	Labeoninae	Labeo	Labeo boggut	Dinesh N. Nalage	dineshnalage@gmail.com	India	Andhra Pradesh	Telangana	Pochampad Dam	18.939	78.349	331
GDK	GDK729-13	TSND07	636[0n]		Paul Hebert Centre for DNA Barcoding and Biodiversity Studies	Chordata	Actinopterygii	Cypriniformes	Cyprinidae	Labeoninae	Labeo	Labeo boggut	Dinesh N. Nalage	dineshnalage@gmail.com	India	Maharashtra	Marathwada	Vishnupuri Dam	19.148	77.343	346
GDK	GDK728-13	TSND06	651[0n]		Paul Hebert Centre for DNA Barcoding and Biodiversity Studies	Chordata	Actinopterygii	Cypriniformes	Cyprinidae	Labeoninae	Labeo	Labeo boggut	Dinesh N. Nalage	dineshnalage@gmail.com	India	Maharashtra	Marathwada	Vishnupuri Dam	19.148	77.343	346
GDK	GDK727-13	TSND05	651[0n]		Paul Hebert Centre for DNA Barcoding and Biodiversity Studies	Chordata	Actinopterygii	Cypriniformes	Cyprinidae	Labeoninae	Labeo	Labeo boggut	Dinesh N. Nalage	dineshnalage@gmail.com	India	Maharashtra	Marathwada	Vishnupuri Dam	19.148	77.343	346
GDK	GDK726-13	TSND03	651[0n]		Paul Hebert Centre for DNA Barcoding and Biodiversity Studies	Chordata	Actinopterygii	Cypriniformes	Cyprinidae	Labeoninae	Labeo	Labeo boggut	Dinesh N. Nalage	dineshnalage@gmail.com	India	Maharashtra	Marathwada	Vishnupuri Dam	19.148	77.343	346
GDK	GDK725-13	TSND02	651[0n]		Paul Hebert Centre for DNA Barcoding and Biodiversity Studies	Chordata	Actinopterygii	Cypriniformes	Cyprinidae	Labeoninae	Labeo	Labeo boggut	Dinesh N. Nalage	dineshnalage@gmail.com	India	Maharashtra	Marathwada	Vishnupuri Dam	19.148	77.343	346
GDK	GDK724-13	TSND01	636[0n]		Paul Hebert Centre for DNA Barcoding and Biodiversity Studies	Chordata	Actinopterygii	Cypriniformes	Cyprinidae	Labeoninae	Labeo	Labeo boggut	Dinesh N. Nalage	dineshnalage@gmail.com	India	Maharashtra	Marathwada	Vishnupuri Dam	19.148	77.343	346
GDK	GDK712-13	STPA13	636[0n]		Paul Hebert Centre for DNA Barcoding and Biodiversity Studies	Chordata	Actinopterygii	Cypriniformes	Cyprinidae	Labeoninae	Labeo	Labeo rohita	Sandeep R. Rathod	rathod.sr@gmail.com	India	Maharashtra	Marathwada	Nath Sagar Dam	19.505	75.373	457
GDK	GDK710-13	STPA08	618[0n]		Paul Hebert Centre for DNA Barcoding and Biodiversity Studies	Chordata	Actinopterygii	Cypriniformes	Cyprinidae	Labeoninae	Labeo	Labeo calbasu	Amol D. Kalyankar	amol.hariom@gmail.com	India	Maharashtra	Marathwada	Nath Sagar Dam	19.505	75.373	457
GDK	GDK709-13	STPA03	651[0n]		Paul Hebert Centre for DNA Barcoding and Biodiversity Studies	Chordata	Actinopterygii	Osteoglossiformes	Notopteridae	Notopterinae	Notopterus	Notopterus notopterus	Amol D. Kalyankar	amol.hariom@gmail.com	India	Maharashtra	Marathwada	Nath Sagar Dam	19.505	75.373	457
GDK	GDK707-13	STND04	627[0n]		Paul Hebert Centre for DNA Barcoding and Biodiversity Studies	Chordata	Actinopterygii	Cypriniformes	Cyprinidae	Labeoninae	Labeo	Labeo calbasu	Dinesh N. Nalage	dineshnalage@gmail.com	India	Maharashtra	Marathwada	Vishnupuri Dam	19.148	77.343	346
GDK	GDK706-13	STND02	651[0n]		Paul Hebert Centre for DNA Barcoding and Biodiversity Studies	Chordata	Actinopterygii	Osteoglossiformes	Notopteridae	Notopterinae	Notopterus	Notopterus notopterus	Amol D. Kalyankar	amol.hariom@gmail.com	India	Maharashtra	Marathwada	Vishnupuri Dam	19.148	77.343	346
GDK	GDK701-13	SSND06	651[0n]		Paul Hebert Centre for DNA Barcoding and Biodiversity Studies	Chordata	Actinopterygii	Siluriformes	Bagridae		Sperata	Sperata seenghala	Vikas B. Kalyankar	vikasvb1@gmail.com	India	Maharashtra	Marathwada	Vishnupuri Dam	19.14	77.31	346.257
BEAS	BEAS299-22	HPK6	665[0n]	OR148136	University of Delhi	Chordata	Actinopterygii	Cypriniformes	Cyprinidae	Labeoninae	Labeo	Labeo rohita	Ram KRISHAN Negi	negigurukul@gmail.com	India	Himachal Pradesh	Kangra	Jwali Khad	32.148	76.025	440
GDK	GDK699-13	SSND02	636[0n]		Paul Hebert Centre for DNA Barcoding and Biodiversity Studies	Chordata	Actinopterygii	Siluriformes	Bagridae		Sperata	Sperata seenghala	Vikas B. Kalyankar	vikasvb1@gmail.com	India	Maharashtra	Marathwada	Vishnupuri Dam	19.14	77.31	346.257
GDK	GDK698-13	SSND01	618[0n]		Paul Hebert Centre for DNA Barcoding and Biodiversity Studies	Chordata	Actinopterygii	Siluriformes	Bagridae		Sperata	Sperata seenghala	Vikas B. Kalyankar	vikasvb1@gmail.com	India	Maharashtra	Marathwada	Vishnupuri Dam	19.14	77.31	346.257
GDK	GDK697-13	SSBS03	651[0n]		Paul Hebert Centre for DNA Barcoding and Biodiversity Studies	Chordata	Actinopterygii	Siluriformes	Bagridae		Sperata	Sperata seenghala	Vikas B. Kalyankar	vikasvb1@gmail.com	India	Andhra Pradesh	Telangana	Basar	18.868	77.962	332
GDK	GDK696-13	SSBS02	651[0n]		Paul Hebert Centre for DNA Barcoding and Biodiversity Studies	Chordata	Actinopterygii	Siluriformes	Bagridae		Sperata	Sperata seenghala	Vikas B. Kalyankar	vikasvb1@gmail.com	India	Andhra Pradesh	Telangana	Basar	18.868	77.962	332
GDK	GDK695-13	SSBS01	651[0n]		Paul Hebert Centre for DNA Barcoding and Biodiversity Studies	Chordata	Actinopterygii	Siluriformes	Bagridae		Sperata	Sperata seenghala	Vikas B. Kalyankar	vikasvb1@gmail.com	India	Andhra Pradesh	Telangana	Basar	18.868	77.962	332
GDK	GDK684-13	SNND03	630[0n]		Paul Hebert Centre for DNA Barcoding and Biodiversity Studies	Chordata	Actinopterygii	Osteoglossiformes	Notopteridae	Notopterinae	Notopterus	Notopterus notopterus	Amol D. Kalyankar	amol.hariom@gmail.com	India	Maharashtra	Marathwada	Vishnupuri Dam	19.148	77.343	346
DBFN	DBFN372-12	BW1	652[0n]	JX983509	Paul Hebert Centre for DNA Barcoding and Biodiversity Studies	Chordata	Actinopterygii	Siluriformes	Siluridae		Wallago	Wallago attu	R A Jamdade	rahul.aqualab@gmail.com	India	Madhya Pradesh	Bharuch	Bharuch	21.682	73.445	9
DBFN	DBFN365-12	DNP1	625[0n]	JX983501	Paul Hebert Centre for DNA Barcoding and Biodiversity Studies	Chordata	Actinopterygii	Cypriniformes	Cyprinidae	Barbinae	Tor	Tor tor	R A Jamdade	rahul.aqualab@gmail.com	India	Madhya Pradesh	Dindori	Narmada ghat	22.948	81.077	660
DBFN	DBFN362-12	MT1	652[0n]	JX983503	Paul Hebert Centre for DNA Barcoding and Biodiversity Studies	Chordata	Actinopterygii	Cypriniformes	Cyprinidae	Barbinae	Tor	Tor tor	R A Jamdade	rahul.aqualab@gmail.com	India	Madhya Pradesh	Maheshwar	Indira sagar	22.269	76.461	262
GDK	GDK670-13	SCYN03	621[0n]		Paul Hebert Centre for DNA Barcoding and Biodiversity Studies	Chordata	Actinopterygii	Siluriformes	Siluridae		Wallago	Wallago attu	Dinesh N. Nalage	dineshnalage@gmail.com	India	Puducherry	Union Territory of Puducherry	Yanum Estuary	16.723	82.208	2
DBFN	DBFN359-12	JBX1	652[0n]	JX983511	Paul Hebert Centre for DNA Barcoding and Biodiversity Studies	Chordata	Actinopterygii	Beloniformes	Belonidae		Xenentodon	Xenentodon cancila	R A Jamdade	rahul.aqualab@gmail.com	India	Madhya Pradesh	Dindori	Narmada ghat	22.948	81.077	660
DBFN	DBFN358-12	MMX1	652[0n]	JX983513	Paul Hebert Centre for DNA Barcoding and Biodiversity Studies	Chordata	Actinopterygii	Beloniformes	Belonidae		Xenentodon	Xenentodon cancila	R A Jamdade	rahul.aqualab@gmail.com	India	Madhya Pradesh	Maheshwar	Maheshwar ghat	22.269	76.461	262
DBFN	DBFN356-12	RPT	652[0n]	JX983505	Paul Hebert Centre for DNA Barcoding and Biodiversity Studies	Chordata	Actinopterygii	Cypriniformes	Cyprinidae	Barbinae	Tor	Tor tor	R A Jamdade	rahul.aqualab@gmail.com	India	Gujarat	Rajpipla	Sardar Sarovar dam	21.864	73.504	35
DBFN	DBFN354-12	NF786	650[0n]	JX983433	Paul Hebert Centre for DNA Barcoding and Biodiversity Studies	Chordata	Actinopterygii	Cypriniformes	Cyprinidae	Cyprininae	Osteobrama	Osteobrama cotio	R A Jamdade	rahul.aqualab@gmail.com	India	Gujarat	Bharuch	Rajpipla	21.8779	73.4968	26
BEAS	BEAS406-22	HPP39	659[0n]	OR148131	University of Delhi	Chordata	Actinopterygii	Cypriniformes	Cyprinidae	Labeoninae	Labeo	Labeo rohita	Ram KRISHAN Negi	negigurukul@gmail.com	India	Himachal Pradesh	Pong Dam	Barnali landing station	31.952	75.954	442
BEAS	BEAS404-22	HPP37	630[0n]	OR148122	University of Delhi	Chordata	Actinopterygii	Cypriniformes	Cyprinidae	Labeoninae	Labeo	Labeo rohita	Ram KRISHAN Negi	negigurukul@gmail.com	India	Himachal Pradesh	Pong Dam	Sthana landing station	32.187	76.333	1056
BEAS	BEAS401-22	HPP34	660[0n]	OR148129	University of Delhi	Chordata	Actinopterygii	Cypriniformes	Cyprinidae	Labeoninae	Labeo	Labeo rohita	Ram KRISHAN Negi	negigurukul@gmail.com	India	Himachal Pradesh	Pong Dam	Khatiyar landing station	31.982	75.96	416
BEAS	BEAS400-22	HPP33	658[0n]	OR148130	University of Delhi	Chordata	Actinopterygii	Cypriniformes	Cyprinidae	Labeoninae	Labeo	Labeo rohita	Ram KRISHAN Negi	negigurukul@gmail.com	India	Himachal Pradesh	Pong Dam	Khatiyar landing station	31.982	75.96	416
DBFN	DBFN338-12	NF769	652[0n]	JX983456	Paul Hebert Centre for DNA Barcoding and Biodiversity Studies	Chordata	Actinopterygii	Cypriniformes	Cyprinidae	Cyprininae	Systomus	Systomus sarana	R A Jamdade	rahul.aqualab@gmail.com	India	Gujarat	Bharuch	Bharuch	21.682	73.445	9
GDK	GDK647-13	SABS04	618[0n]		Paul Hebert Centre for DNA Barcoding and Biodiversity Studies	Chordata	Actinopterygii	Cypriniformes	Cyprinidae	Labeoninae	Labeo	Labeo boggut	Amol D. Kalyankar	amol.hariom@gmail.com	India	Andhra Pradesh	Telangana	Basar	18.868	77.962	332
BEAS	BEAS390-22	HPP23	668[0n]	OR148134	University of Delhi	Chordata	Actinopterygii	Cypriniformes	Cyprinidae	Labeoninae	Labeo	Labeo rohita	Ram KRISHAN Negi	negigurukul@gmail.com	India	Himachal Pradesh	Pong Dam	Khatiyar landing station	31.982	75.96	416
BEAS	BEAS384-22	HPP17	657[0n]	OR148120	University of Delhi	Chordata	Actinopterygii	Cypriniformes	Cyprinidae	Labeoninae	Labeo	Labeo rohita	Ram KRISHAN Negi	negigurukul@gmail.com	India	Himachal Pradesh	Pong Dam	Barnali landing station	31.952	75.954	442
GDK	GDK637-13	RDYN02	651[0n]		Paul Hebert Centre for DNA Barcoding and Biodiversity Studies	Chordata	Actinopterygii	Cypriniformes	Cyprinidae	Labeoninae	Labeo	Labeo boggut	Amol D. Kalyankar	amol.hariom@gmail.com	India	Puducherry	Union Territory of Puducherry	Yanum Estuary	16.723	82.208	2
BEAS	BEAS382-22	HPP15	666[0n]	OR148138	University of Delhi	Chordata	Actinopterygii	Cypriniformes	Cyprinidae	Labeoninae	Labeo	Labeo rohita	Ram KRISHAN Negi	negigurukul@gmail.com	India	Himachal Pradesh	Pong Dam	Pong Dam reservior	31.978	75.955	413
BEAS	BEAS379-22	HPP12	604[0n]	OR148106	University of Delhi	Chordata	Actinopterygii	Cypriniformes	Cyprinidae	Labeoninae	Labeo	Labeo catla	Ram KRISHAN Negi	negigurukul@gmail.com	India	Himachal Pradesh	Pong Dam	Pong Dam reservior	31.978	75.955	413
DBFN	IOFBI049-11	NF 98	622[0n]	JQ667570	Paul Hebert Centre for DNA Barcoding and Biodiversity Studies	Chordata	Actinopterygii	Cypriniformes	Cyprinidae	Cyprininae	Systomus	Systomus sarana	R A Jamdade	rahul.aqualab@gmail.com	India	Madhya Pradesh	Dindori	Narmada ghat	22.948	81.077	660
BEAS	BEAS374-22	HPP7	665[0n]	OR148132	University of Delhi	Chordata	Actinopterygii	Cypriniformes	Cyprinidae	Labeoninae	Labeo	Labeo rohita	Ram KRISHAN Negi	negigurukul@gmail.com	India	Himachal Pradesh	Pong Dam	Barnali landing station	31.952	75.954	442
GDK	GDK624-13	PTPA06	651[0n]		Paul Hebert Centre for DNA Barcoding and Biodiversity Studies	Chordata	Actinopterygii	Cypriniformes	Cyprinidae	Cyprininae	Pethia	Pethia conchonius	Dinesh N. Nalage	dineshnalage@gmail.com	India	Maharashtra	Marathwada	Nath Sagar Dam	19.505	75.373	457
BEAS	BEAS368-22	HPP1	589[0n]	OR148103	University of Delhi	Chordata	Actinopterygii	Cypriniformes	Cyprinidae	Labeoninae	Labeo	Labeo catla	Ram KRISHAN Negi	negigurukul@gmail.com	India	Himachal Pradesh	Pong Dam	Khatiyar landing station	31.982	75.96	416
GDK	GDK621-13	PPRJ04	636[0n]		Paul Hebert Centre for DNA Barcoding and Biodiversity Studies	Chordata	Actinopterygii	Siluriformes	Schilbeidae		Clupisoma	Clupisoma prateri	Dinesh N. Nalage	dineshnalage@gmail.com	India	Andhra Pradesh	Telangana	Dowaleswaram Barrage	16.934	81.772	6
BEAS	BEAS366-22	HPM10	583[0n]	OR148178	University of Delhi	Chordata	Actinopterygii	Salmoniformes	Salmonidae	Salmoninae	Salmo	Salmo trutta	Ram KRISHAN Negi	negigurukul@gmail.com	India	Himachal Pradesh	Manali	Bajaura	31.848	77.174	1062
BEAS	BEAS365-22	HPM9	657[0n]	OR148179	University of Delhi	Chordata	Actinopterygii	Salmoniformes	Salmonidae	Salmoninae	Salmo	Salmo trutta	Ram KRISHAN Negi	negigurukul@gmail.com	India	Himachal Pradesh	Manali	Bajaura	31.848	77.174	1062
GDK	GDK618-13	PPRJ01	633[0n]		Paul Hebert Centre for DNA Barcoding and Biodiversity Studies	Chordata	Actinopterygii	Siluriformes	Schilbeidae		Clupisoma	Clupisoma prateri	Sandeep R. Rathod	rathod.sr@gmail.com	India	Andhra Pradesh	Telangana	Dowaleswaram Barrage	16.934	81.772	6
BEAS	BEAS363-22	HPM7	660[0n]	OR148177	University of Delhi	Chordata	Actinopterygii	Salmoniformes	Salmonidae	Salmoninae	Salmo	Salmo trutta	Ram KRISHAN Negi	negigurukul@gmail.com	India	Himachal Pradesh	Manali	Old Manali road, Siyal	32.25	77.19	2034
GDK	GDK615-13	PPPO01	615[0n]		Paul Hebert Centre for DNA Barcoding and Biodiversity Studies	Chordata	Actinopterygii	Siluriformes	Schilbeidae		Clupisoma	Clupisoma prateri	Sandeep R. Rathod	rathod.sr@gmail.com	India	Andhra Pradesh	Telangana	Pochampad Dam	18.939	78.349	331
BEAS	BEAS360-22	HPM4	637[0n]	OR148175	University of Delhi	Chordata	Actinopterygii	Salmoniformes	Salmonidae	Salmoninae	Salmo	Salmo trutta	Ram KRISHAN Negi	negigurukul@gmail.com	India	Himachal Pradesh	Manali	Old Manali road, Siyal	32.25	77.19	2034
BEAS	BEAS359-22	HPM3	611[0n]	OR148180	University of Delhi	Chordata	Actinopterygii	Salmoniformes	Salmonidae	Salmoninae	Salmo	Salmo trutta	Ram KRISHAN Negi	negigurukul@gmail.com	India	Himachal Pradesh	Manali	Bajaura	31.848	77.174	1062
BEAS	BEAS358-22	HPM2	639[0n]	OR148174	University of Delhi	Chordata	Actinopterygii	Salmoniformes	Salmonidae	Salmoninae	Salmo	Salmo trutta	Ram KRISHAN Negi	negigurukul@gmail.com	India	Himachal Pradesh	Manali	Gammon bridge, stretch along Ramshila road	31.976	77.125	1268
BEAS	BEAS353-22	PKP16	635[0n]	OR148142	University of Delhi	Chordata	Actinopterygii	Anabantiformes	Nandidae		Nandus	Nandus nandus	Ram KRISHAN Negi	negigurukul@gmail.com	India	Punjab	Kapurthala	Beas mand area	31.365	75.163	216
GDK	GDK415-13	HFPA01.2	651[0n]		Paul Hebert Centre for DNA Barcoding and Biodiversity Studies	Chordata	Actinopterygii	Siluriformes	Heteropneustidae		Heteropneustes	Heteropneustes fossilis	Amol D. Kalyankar	amol.hariom@gmail.com	India	Maharashtra	Marathwada	Nath Sagar Dam	19.505	75.373	457
GDK	GDK414-13	GMRJ01	627[0n]		Paul Hebert Centre for DNA Barcoding and Biodiversity Studies	Chordata	Actinopterygii	Cypriniformes	Cyprinidae	Labeoninae	Labeo	Labeo rohita	Dinesh N. Nalage	dineshnalage@gmail.com	India	Andhra Pradesh	Telangana	Dowaleswaram Barrage	16.934	81.772	6
GDK	GDK411-13	GMPA02	651[0n]		Paul Hebert Centre for DNA Barcoding and Biodiversity Studies	Chordata	Actinopterygii	Cypriniformes	Cyprinidae	Cyprininae	Cyprinus	Cyprinus carpio	Dinesh N. Nalage	dineshnalage@gmail.com	India	Maharashtra	Marathwada	Nath Sagar Dam	19.505	75.373	457
GDK	GDK405-13	GLND04	652[0n]		Paul Hebert Centre for DNA Barcoding and Biodiversity Studies	Chordata	Actinopterygii	Cypriniformes	Cyprinidae	Labeoninae	Cirrhinus	Cirrhinus reba	Dinesh N. Nalage	dineshnalage@gmail.com	India	Maharashtra	Marathwada	Vishnupuri Dam	19.148	77.343	346
GDK	GDK394-13	GGNA02	636[0n]		Paul Hebert Centre for DNA Barcoding and Biodiversity Studies	Chordata	Actinopterygii	Cypriniformes	Cyprinidae	Labeoninae	Labeo	Labeo calbasu	Dinesh N. Nalage	dineshnalage@gmail.com	India	Maharashtra	Vidarbha	Ghungus	19.56	79.05	181
GDK	GDK368-13	CSPA01	636[0n]		Paul Hebert Centre for DNA Barcoding and Biodiversity Studies	Chordata	Actinopterygii	Anabantiformes	Channidae		Channa	Channa punctata	Dinesh N. Nalage	dineshnalage@gmail.com	India	Maharashtra	Marathwada	Nath Sagar Dam	19.505	75.373	457
GDK	GDK391-13	GCYN07	618[0n]		Paul Hebert Centre for DNA Barcoding and Biodiversity Studies	Chordata	Actinopterygii	Siluriformes	Schilbeidae		Clupisoma	Clupisoma prateri	Dinesh N. Nalage	dineshnalage@gmail.com	India	Puducherry	Union Territory of Puducherry	Yanum Estuary	16.723	82.208	2
GDK	GDK390-13	GCYN06	636[0n]		Paul Hebert Centre for DNA Barcoding and Biodiversity Studies	Chordata	Actinopterygii	Cypriniformes	Cyprinidae	Labeoninae	Labeo	Labeo boggut	Amol D. Kalyankar	amol.hariom@gmail.com	India	Puducherry	Union Territory of Puducherry	Yanum Estuary	16.723	82.208	2
GDK	GDK384-13	CYPO01	651[0n]		Paul Hebert Centre for DNA Barcoding and Biodiversity Studies	Chordata	Actinopterygii	Cypriniformes	Cyprinidae	Labeoninae	Labeo	Labeo calbasu	Amol D. Kalyankar	amol.hariom@gmail.com	India	Andhra Pradesh	Telangana	Pochampad Dam	18.939	78.349	331
GDK	GDK382-13	CYPA11	651[0n]		Paul Hebert Centre for DNA Barcoding and Biodiversity Studies	Chordata	Actinopterygii	Cypriniformes	Cyprinidae	Cyprininae	Cyprinus	Cyprinus carpio	Dinesh N. Nalage	dineshnalage@gmail.com	India	Maharashtra	Marathwada	Nath Sagar Dam	19.505	75.373	457
GDK	GDK381-13	CYPA09	651[0n]		Paul Hebert Centre for DNA Barcoding and Biodiversity Studies	Chordata	Actinopterygii	Cypriniformes	Cyprinidae	Cyprininae	Cyprinus	Cyprinus carpio	Dinesh N. Nalage	dineshnalage@gmail.com	India	Maharashtra	Marathwada	Nath Sagar Dam	19.505	75.373	457
GDK	GDK380-13	CYPA06	651[0n]		Paul Hebert Centre for DNA Barcoding and Biodiversity Studies	Chordata	Actinopterygii	Cypriniformes	Cyprinidae	Cyprininae	Cyprinus	Cyprinus carpio	Dinesh N. Nalage	dineshnalage@gmail.com	India	Maharashtra	Marathwada	Nath Sagar Dam	19.505	75.373	457
GDK	GDK379-13	CYPA01	651[0n]		Paul Hebert Centre for DNA Barcoding and Biodiversity Studies	Chordata	Actinopterygii	Cypriniformes	Cyprinidae	Cyprininae	Cyprinus	Cyprinus carpio	Dinesh N. Nalage	dineshnalage@gmail.com	India	Maharashtra	Marathwada	Nath Sagar Dam	19.505	75.373	457
GDK	GDK377-13	CUPO01	651[0n]		Paul Hebert Centre for DNA Barcoding and Biodiversity Studies	Chordata	Actinopterygii	Cypriniformes	Cyprinidae	Labeoninae	Cirrhinus	Cirrhinus mrigala	Dinesh N. Nalage	dineshnalage@gmail.com	India	Andhra Pradesh	Telangana	Pochampad Dam	18.939	78.349	331
GDK	GDK376-13	CUPA03	651[0n]		Paul Hebert Centre for DNA Barcoding and Biodiversity Studies	Chordata	Actinopterygii	Cypriniformes	Cyprinidae	Labeoninae	Cirrhinus	Cirrhinus mrigala	Dinesh N. Nalage	dineshnalage@gmail.com	India	Maharashtra	Marathwada	Nath Sagar Dam	19.505	75.373	457
GDK	GDK374-13	CUPA01	612[0n]		Paul Hebert Centre for DNA Barcoding and Biodiversity Studies	Chordata	Actinopterygii	Cypriniformes	Cyprinidae	Labeoninae	Labeo	Labeo rohita	Sandeep R. Rathod	rathod.sr@gmail.com	India	Maharashtra	Marathwada	Nath Sagar Dam	19.505	75.373	457
GDK	GDK372-13	CUBS01	651[0n]		Paul Hebert Centre for DNA Barcoding and Biodiversity Studies	Chordata	Actinopterygii	Cypriniformes	Cyprinidae	Labeoninae	Cirrhinus	Cirrhinus mrigala	Dinesh N. Nalage	dineshnalage@gmail.com	India	Andhra Pradesh	Telangana	Basar	18.868	77.962	332
GDK	GDK371-13	CSPA04	636[0n]		Paul Hebert Centre for DNA Barcoding and Biodiversity Studies	Chordata	Actinopterygii	Anabantiformes	Channidae		Channa	Channa punctata	Dinesh N. Nalage	dineshnalage@gmail.com	India	Maharashtra	Marathwada	Nath Sagar Dam	19.505	75.373	457
GDK	GDK370-13	CSPA03	651[0n]		Paul Hebert Centre for DNA Barcoding and Biodiversity Studies	Chordata	Actinopterygii	Anabantiformes	Channidae		Channa	Channa punctata	Dinesh N. Nalage	dineshnalage@gmail.com	India	Maharashtra	Marathwada	Nath Sagar Dam	19.505	75.373	457
GDK	GDK364-13	CPUK3	651[0n]		Paul Hebert Centre for DNA Barcoding and Biodiversity Studies	Chordata	Actinopterygii	Cypriniformes	Cyprinidae	Cyprininae	Cyprinus	Cyprinus carpio	Dinesh N. Nalage	dineshnalage@gmail.com	India	Maharashtra	Vidarbha	Umarkhed, Painganga river	19.6	77.6	177
GDK	GDK366-13	CPUK5	651[0n]		Paul Hebert Centre for DNA Barcoding and Biodiversity Studies	Chordata	Actinopterygii	Cypriniformes	Cyprinidae	Cyprininae	Cyprinus	Cyprinus carpio	Dinesh N. Nalage	dineshnalage@gmail.com	India	Maharashtra	Vidarbha	Umarkhed, Painganga river	19.6	77.6	177
GDK	GDK365-13	CPUK4	651[0n]		Paul Hebert Centre for DNA Barcoding and Biodiversity Studies	Chordata	Actinopterygii	Cypriniformes	Cyprinidae	Cyprininae	Cyprinus	Cyprinus carpio	Sandeep R. Rathod	rathod.sr@gmail.com	India	Maharashtra	Vidarbha	Umarkhed, Painganga river	19.6	77.6	177
DBFN	DBFN311-12	NF203	652[0n]	JX983445	Paul Hebert Centre for DNA Barcoding and Biodiversity Studies	Chordata	Actinopterygii	Cypriniformes	Cyprinidae	Cyprininae	Systomus	Systomus sarana	R A Jamdade	rahul.aqualab@gmail.com	India	Madhya Pradesh	Chakaldi	Chakaldi	22.987	77.168	484
GDK	GDK363-13	CPUK2	651[0n]		Paul Hebert Centre for DNA Barcoding and Biodiversity Studies	Chordata	Actinopterygii	Cypriniformes	Cyprinidae	Cyprininae	Cyprinus	Cyprinus carpio	Sandeep R. Rathod	rathod.sr@gmail.com	India	Maharashtra	Vidarbha	Umarkhed, Painganga river	19.6	77.6	177
GDK	GDK362-13	CPUK1	651[0n]		Paul Hebert Centre for DNA Barcoding and Biodiversity Studies	Chordata	Actinopterygii	Cypriniformes	Cyprinidae	Cyprininae	Cyprinus	Cyprinus carpio	Dinesh N. Nalage	dineshnalage@gmail.com	India	Maharashtra	Vidarbha	Umarkhed, Painganga river	19.6	77.6	177
DBFN	DBFN308-12	NF169	652[0n]	JX983499	Paul Hebert Centre for DNA Barcoding and Biodiversity Studies	Chordata	Actinopterygii	Cypriniformes	Cyprinidae	Barbinae	Tor	Tor tor	R A Jamdade	rahul.aqualab@gmail.com	India	Madhya Pradesh	Harda	Harda	22.404	77.309	301
GDK	GDK360-13	CPUK	651[0n]		Paul Hebert Centre for DNA Barcoding and Biodiversity Studies	Chordata	Actinopterygii	Cypriniformes	Cyprinidae	Cyprininae	Cyprinus	Cyprinus carpio	Dinesh N. Nalage	dineshnalage@gmail.com	India	Maharashtra	Vidarbha	Umarkhed, Painganga river	19.6	77.6	177
GDK	GDK357-13	COPA08	618[0n]		Paul Hebert Centre for DNA Barcoding and Biodiversity Studies	Chordata	Actinopterygii	Cypriniformes	Cyprinidae	Labeoninae	Cirrhinus	Cirrhinus mrigala	Dinesh N. Nalage	dineshnalage@gmail.com	India	Maharashtra	Marathwada	Nath Sagar Dam	19.505	75.373	457
GDK	GDK356-13	COPA07	651[0n]		Paul Hebert Centre for DNA Barcoding and Biodiversity Studies	Chordata	Actinopterygii	Anabantiformes	Channidae		Channa	Channa punctata	Dinesh N. Nalage	dineshnalage@gmail.com	India	Maharashtra	Marathwada	Nath Sagar Dam	19.505	75.373	457
GDK	GDK355-13	COPA06	651[0n]		Paul Hebert Centre for DNA Barcoding and Biodiversity Studies	Chordata	Actinopterygii	Anabantiformes	Channidae		Channa	Channa punctata	Dinesh N. Nalage	dineshnalage@gmail.com	India	Maharashtra	Marathwada	Nath Sagar Dam	19.505	75.373	457
GDK	GDK354-13	COPA05	633[0n]		Paul Hebert Centre for DNA Barcoding and Biodiversity Studies	Chordata	Actinopterygii	Anabantiformes	Channidae		Channa	Channa punctata	Dinesh N. Nalage	dineshnalage@gmail.com	India	Maharashtra	Marathwada	Nath Sagar Dam	19.505	75.373	457
GDK	GDK353-13	COPA02	651[0n]		Paul Hebert Centre for DNA Barcoding and Biodiversity Studies	Chordata	Actinopterygii	Anabantiformes	Channidae		Channa	Channa punctata	Dinesh N. Nalage	dineshnalage@gmail.com	India	Maharashtra	Marathwada	Nath Sagar Dam	19.505	75.373	457
GDK	GDK352-13	COPA01	651[0n]		Paul Hebert Centre for DNA Barcoding and Biodiversity Studies	Chordata	Actinopterygii	Anabantiformes	Channidae		Channa	Channa punctata	Sandeep R. Rathod	rathod.sr@gmail.com	India	Maharashtra	Marathwada	Nath Sagar Dam	19.505	75.373	457
GDK	GDK351-13	COBS02	651[0n]		Paul Hebert Centre for DNA Barcoding and Biodiversity Studies	Chordata	Actinopterygii	Anabantiformes	Channidae		Channa	Channa punctata	Sandeep R. Rathod	rathod.sr@gmail.com	India	Andhra Pradesh	Telangana	Basar	18.868	77.962	332
GDK	GDK348-13	CNPO02	651[0n]		Paul Hebert Centre for DNA Barcoding and Biodiversity Studies	Chordata	Actinopterygii	Siluriformes	Schilbeidae		Clupisoma	Clupisoma prateri	Sandeep R. Rathod	rathod.sr@gmail.com	India	Andhra Pradesh	Telangana	Pochampad Dam	18.939	78.349	331
GDK	GDK346-13	CNPA10	639[0n]		Paul Hebert Centre for DNA Barcoding and Biodiversity Studies	Chordata	Actinopterygii	Cypriniformes	Cyprinidae	Labeoninae	Cirrhinus	Cirrhinus mrigala	Dinesh N. Nalage	dineshnalage@gmail.com	India	Maharashtra	Marathwada	Nath Sagar Dam	19.505	75.373	457
GDK	GDK345-13	CNPA09	615[0n]		Paul Hebert Centre for DNA Barcoding and Biodiversity Studies	Chordata	Actinopterygii	Cypriniformes	Cyprinidae	Cyprininae	Pethia	Pethia conchonius	Dinesh N. Nalage	dineshnalage@gmail.com	India	Maharashtra	Marathwada	Nath Sagar Dam	19.505	75.373	457
GDK	GDK344-13	CNPA07	639[0n]		Paul Hebert Centre for DNA Barcoding and Biodiversity Studies	Chordata	Actinopterygii	Cypriniformes	Cyprinidae	Labeoninae	Cirrhinus	Cirrhinus mrigala	Dinesh N. Nalage	dineshnalage@gmail.com	India	Maharashtra	Marathwada	Nath Sagar Dam	19.505	75.373	457
GDK	GDK343-13	CNPA04	633[0n]		Paul Hebert Centre for DNA Barcoding and Biodiversity Studies	Chordata	Actinopterygii	Cypriniformes	Cyprinidae	Labeoninae	Labeo	Labeo calbasu	Sandeep R. Rathod	rathod.sr@gmail.com	India	Maharashtra	Marathwada	Nath Sagar Dam	19.505	75.373	457
GDK	GDK342-13	CNPA02	636[0n]		Paul Hebert Centre for DNA Barcoding and Biodiversity Studies	Chordata	Actinopterygii	Cypriniformes	Cyprinidae	Labeoninae	Labeo	Labeo calbasu	Sandeep R. Rathod	rathod.sr@gmail.com	India	Maharashtra	Marathwada	Nath Sagar Dam	19.505	75.373	457
GDK	GDK340-13	CNND05	651[0n]		Paul Hebert Centre for DNA Barcoding and Biodiversity Studies	Chordata	Actinopterygii	Cypriniformes	Cyprinidae	Cyprininae	Osteobrama	Osteobrama cotio	Dinesh N. Nalage	dineshnalage@gmail.com	India	Maharashtra	Marathwada	Vishnupuri Dam	19.148	77.343	346
GDK	GDK338-13	CMYN05	651[0n]		Paul Hebert Centre for DNA Barcoding and Biodiversity Studies	Chordata	Actinopterygii	Cypriniformes	Cyprinidae	Labeoninae	Labeo	Labeo bata	Sandeep R. Rathod	rathod.sr@gmail.com	India	Puducherry	Union Territory of Puducherry	Yanum Estuary	16.723	82.208	2
GDK	GDK337-13	CMYN04	651[0n]		Paul Hebert Centre for DNA Barcoding and Biodiversity Studies	Chordata	Actinopterygii	Cypriniformes	Cyprinidae	Labeoninae	Labeo	Labeo bata	Sandeep R. Rathod	rathod.sr@gmail.com	India	Puducherry	Union Territory of Puducherry	Yanum Estuary	16.723	82.208	2
GDK	GDK336-13	CMYN03	651[0n]		Paul Hebert Centre for DNA Barcoding and Biodiversity Studies	Chordata	Actinopterygii	Cypriniformes	Cyprinidae	Labeoninae	Labeo	Labeo bata	Sandeep R. Rathod	rathod.sr@gmail.com	India	Puducherry	Union Territory of Puducherry	Yanum Estuary	16.723	82.208	2
GDK	GDK335-13	CMYN02	651[0n]		Paul Hebert Centre for DNA Barcoding and Biodiversity Studies	Chordata	Actinopterygii	Cypriniformes	Cyprinidae	Labeoninae	Labeo	Labeo bata	Sandeep R. Rathod	rathod.sr@gmail.com	India	Puducherry	Union Territory of Puducherry	Yanum Estuary	16.723	82.208	2
GDK	GDK334-13	CMYN01	651[0n]		Paul Hebert Centre for DNA Barcoding and Biodiversity Studies	Chordata	Actinopterygii	Cypriniformes	Cyprinidae	Labeoninae	Labeo	Labeo bata	Sandeep R. Rathod	rathod.sr@gmail.com	India	Puducherry	Union Territory of Puducherry	Yanum Estuary	16.723	82.208	2
GDK	GDK333-13	CMPO02	651[0n]		Paul Hebert Centre for DNA Barcoding and Biodiversity Studies	Chordata	Actinopterygii	Cypriniformes	Cyprinidae	Labeoninae	Cirrhinus	Cirrhinus mrigala	Dinesh N. Nalage	dineshnalage@gmail.com	India	Andhra Pradesh	Telangana	Pochampad Dam	18.939	78.349	331
ANGBF	ANGBF18646-19	KF429822	655[0n]	KF429822	Mined from GenBank, NCBI	Chordata	Actinopterygii	Cypriniformes	Cyprinidae	Labeoninae	Bangana	Bangana dero			India
ANGBF	ANGBF18645-19	KF429821	655[0n]	KF429821	Mined from GenBank, NCBI	Chordata	Actinopterygii	Cypriniformes	Cyprinidae	Labeoninae	Bangana	Bangana dero			India
ANGBF	ANGBF18644-19	KF429820	655[0n]	KF429820	Mined from GenBank, NCBI	Chordata	Actinopterygii	Cypriniformes	Cyprinidae	Labeoninae	Bangana	Bangana dero			India
ANGBF	ANGBF18643-19	KF429819	655[0n]	KF429819	Mined from GenBank, NCBI	Chordata	Actinopterygii	Cypriniformes	Cyprinidae	Labeoninae	Bangana	Bangana dero			India
BEAS	BEAS347-22	PKP10	666[0n]	OR148226	University of Delhi	Chordata	Actinopterygii	Cypriniformes	Cyprinidae	Barbinae	Tor	Tor putitora	Ram KRISHAN Negi	negigurukul@gmail.com	India	Punjab	Kapurthala	Kapurthala landing station	31.395	75.18	217
BEAS	BEAS416-22	HPP49	661[0n]	OR148231	University of Delhi	Chordata	Actinopterygii	Cypriniformes	Cyprinidae	Barbinae	Tor	Tor putitora	Ram KRISHAN Negi	negigurukul@gmail.com	India	Himachal Pradesh	Pong Dam	Khatiyar landing station	31.982	75.96	416
BEAS	BEAS415-22	HPP48	643[0n]	OR148218	University of Delhi	Chordata	Actinopterygii	Cypriniformes	Cyprinidae	Barbinae	Tor	Tor putitora	Ram KRISHAN Negi	negigurukul@gmail.com	India	Himachal Pradesh	Pong Dam	Sthana landing station	32.187	76.333	1056
GDK	GDK331-13	CMND07	651[0n]		Paul Hebert Centre for DNA Barcoding and Biodiversity Studies	Chordata	Actinopterygii	Cypriniformes	Cyprinidae	Labeoninae	Cirrhinus	Cirrhinus mrigala	Dinesh N. Nalage	dineshnalage@gmail.com	India	Maharashtra	Marathwada	Vishnupuri Dam	19.148	77.343	346
GDK	GDK330-13	CMND06	651[0n]		Paul Hebert Centre for DNA Barcoding and Biodiversity Studies	Chordata	Actinopterygii	Cypriniformes	Cyprinidae	Labeoninae	Cirrhinus	Cirrhinus mrigala	Dinesh N. Nalage	dineshnalage@gmail.com	India	Maharashtra	Marathwada	Vishnupuri Dam	19.148	77.343	346
GDK	GDK329-13	CMND05	651[0n]		Paul Hebert Centre for DNA Barcoding and Biodiversity Studies	Chordata	Actinopterygii	Cypriniformes	Cyprinidae	Labeoninae	Cirrhinus	Cirrhinus mrigala	Dinesh N. Nalage	dineshnalage@gmail.com	India	Maharashtra	Marathwada	Vishnupuri Dam	19.148	77.343	346
GDK	GDK328-13	CMND04	651[0n]		Paul Hebert Centre for DNA Barcoding and Biodiversity Studies	Chordata	Actinopterygii	Cypriniformes	Cyprinidae	Labeoninae	Cirrhinus	Cirrhinus mrigala	Dinesh N. Nalage	dineshnalage@gmail.com	India	Maharashtra	Marathwada	Vishnupuri Dam	19.148	77.343	346
GDK	GDK327-13	CMND03	651[0n]		Paul Hebert Centre for DNA Barcoding and Biodiversity Studies	Chordata	Actinopterygii	Cypriniformes	Cyprinidae	Labeoninae	Cirrhinus	Cirrhinus mrigala	Dinesh N. Nalage	dineshnalage@gmail.com	India	Maharashtra	Marathwada	Vishnupuri Dam	19.148	77.343	346
GDK	GDK326-13	CMND02	603[0n]		Paul Hebert Centre for DNA Barcoding and Biodiversity Studies	Chordata	Actinopterygii	Cypriniformes	Cyprinidae	Labeoninae	Cirrhinus	Cirrhinus mrigala	Dinesh N. Nalage	dineshnalage@gmail.com	India	Maharashtra	Marathwada	Vishnupuri Dam	19.148	77.343	346
GDK	GDK325-13	CMND01	651[0n]		Paul Hebert Centre for DNA Barcoding and Biodiversity Studies	Chordata	Actinopterygii	Cypriniformes	Cyprinidae	Labeoninae	Cirrhinus	Cirrhinus mrigala	Dinesh N. Nalage	dineshnalage@gmail.com	India	Maharashtra	Marathwada	Vishnupuri Dam	19.148	77.343	346
GDK	GDK324-13	CLPA07	651[0n]		Paul Hebert Centre for DNA Barcoding and Biodiversity Studies	Chordata	Actinopterygii	Cypriniformes	Cyprinidae	Cyprininae	Systomus	Systomus sarana	Amol D. Kalyankar	amol.hariom@gmail.com	India	Maharashtra	Marathwada	Nath Sagar Dam	19.505	75.373	457
GDK	GDK323-13	CLPA06	651[0n]		Paul Hebert Centre for DNA Barcoding and Biodiversity Studies	Chordata	Actinopterygii	Cypriniformes	Cyprinidae	Cyprininae	Systomus	Systomus sarana	Dinesh N. Nalage	dineshnalage@gmail.com	India	Maharashtra	Marathwada	Nath Sagar Dam	19.505	75.373	457
GDK	GDK321-13	CLPA04	651[0n]		Paul Hebert Centre for DNA Barcoding and Biodiversity Studies	Chordata	Actinopterygii	Cypriniformes	Cyprinidae	Cyprininae	Systomus	Systomus sarana	Dinesh N. Nalage	dineshnalage@gmail.com	India	Maharashtra	Marathwada	Nath Sagar Dam	19.505	75.373	457
GDK	GDK320-13	CLPA03	651[0n]		Paul Hebert Centre for DNA Barcoding and Biodiversity Studies	Chordata	Actinopterygii	Cypriniformes	Cyprinidae	Cyprininae	Systomus	Systomus sarana	Dinesh N. Nalage	dineshnalage@gmail.com	India	Maharashtra	Marathwada	Nath Sagar Dam	19.505	75.373	457
GDK	GDK319-13	CLPA02	651[0n]		Paul Hebert Centre for DNA Barcoding and Biodiversity Studies	Chordata	Actinopterygii	Cypriniformes	Cyprinidae	Cyprininae	Systomus	Systomus sarana	Amol D. Kalyankar	amol.hariom@gmail.com	India	Maharashtra	Marathwada	Nath Sagar Dam	19.505	75.373	457
GDK	GDK318-13	CLPA01	651[0n]		Paul Hebert Centre for DNA Barcoding and Biodiversity Studies	Chordata	Actinopterygii	Cypriniformes	Cyprinidae	Cyprininae	Systomus	Systomus sarana	Amol D. Kalyankar	amol.hariom@gmail.com	India	Maharashtra	Marathwada	Nath Sagar Dam	19.505	75.373	457
GDK	GDK317-13	CLND04	636[0n]		Paul Hebert Centre for DNA Barcoding and Biodiversity Studies	Chordata	Actinopterygii	Cypriniformes	Cyprinidae	Cyprininae	Systomus	Systomus sarana	Dinesh N. Nalage	dineshnalage@gmail.com	India	Maharashtra	Marathwada	Vishnupuri Dam	19.148	77.343	346
GDK	GDK316-13	CLND03	651[0n]		Paul Hebert Centre for DNA Barcoding and Biodiversity Studies	Chordata	Actinopterygii	Cypriniformes	Cyprinidae	Cyprininae	Systomus	Systomus sarana	Amol D. Kalyankar	amol.hariom@gmail.com	India	Maharashtra	Marathwada	Vishnupuri Dam	19.148	77.343	346
GDK	GDK315-13	CLND02	632[0n]		Paul Hebert Centre for DNA Barcoding and Biodiversity Studies	Chordata	Actinopterygii	Cypriniformes	Cyprinidae	Cyprininae	Systomus	Systomus sarana	Amol D. Kalyankar	amol.hariom@gmail.com	India	Maharashtra	Marathwada	Vishnupuri Dam	19.148	77.343	346
GDK	GDK314-13	CLND01	608[0n]		Paul Hebert Centre for DNA Barcoding and Biodiversity Studies	Chordata	Actinopterygii	Cypriniformes	Cyprinidae	Cyprininae	Systomus	Systomus sarana	Amol D. Kalyankar	amol.hariom@gmail.com	India	Maharashtra	Marathwada	Vishnupuri Dam	19.148	77.343	346
GDK	GDK312-13	CHPA04	630[0n]		Paul Hebert Centre for DNA Barcoding and Biodiversity Studies	Chordata	Actinopterygii	Osteoglossiformes	Notopteridae	Notopterinae	Notopterus	Notopterus notopterus	Amol D. Kalyankar	amol.hariom@gmail.com	India	Maharashtra	Marathwada	Nath Sagar Dam	19.505	75.373	457
GDK	GDK310-13	CHPA02	651[0n]		Paul Hebert Centre for DNA Barcoding and Biodiversity Studies	Chordata	Actinopterygii	Osteoglossiformes	Notopteridae	Notopterinae	Notopterus	Notopterus notopterus	Dinesh N. Nalage	dineshnalage@gmail.com	India	Maharashtra	Marathwada	Nath Sagar Dam	19.505	75.373	457
GDK	GDK309-13	CHPA01.2	630[0n]		Paul Hebert Centre for DNA Barcoding and Biodiversity Studies	Chordata	Actinopterygii	Osteoglossiformes	Notopteridae	Notopterinae	Notopterus	Notopterus notopterus	Amol D. Kalyankar	amol.hariom@gmail.com	India	Maharashtra	Marathwada	Nath Sagar Dam	19.505	75.373	457
GDK	GDK308-13	CFYN01	648[0n]		Paul Hebert Centre for DNA Barcoding and Biodiversity Studies	Chordata	Actinopterygii	Cypriniformes	Cyprinidae	Labeoninae	Cirrhinus	Cirrhinus reba	Dinesh N. Nalage	dineshnalage@gmail.com	India	Puducherry	Union Territory of Puducherry	Yanum Estuary	16.723	82.208	2
GDK	GDK307-13	CCPO04	651[0n]		Paul Hebert Centre for DNA Barcoding and Biodiversity Studies	Chordata	Actinopterygii	Cypriniformes	Cyprinidae	Labeoninae	Labeo	Labeo calbasu	Dinesh N. Nalage	dineshnalage@gmail.com	India	Andhra Pradesh	Telangana	Pochampad Dam	18.939	78.349	331
GDK	GDK305-13	CCPO02	651[0n]		Paul Hebert Centre for DNA Barcoding and Biodiversity Studies	Chordata	Actinopterygii	Cypriniformes	Cyprinidae	Labeoninae	Labeo	Labeo calbasu	Amol D. Kalyankar	amol.hariom@gmail.com	India	Andhra Pradesh	Telangana	Pochampad Dam	18.939	78.349	331
ANGEN	ANGEN111-15	LQDWL-MP1415-FISH-028	653[0n]		Gujarat Biodiversity Gene Bank	Chordata	Actinopterygii	Cypriniformes	Cyprinidae	Labeoninae	Labeo	Labeo calbasu	P. C. Mankodi	pcmankodi@yahoo.com	India	Gujarat	VADODARA	SINDROT	22.3291	73.0649	135
GDK	GDK284-13	BFFRGRE	651[0n]		Paul Hebert Centre for DNA Barcoding and Biodiversity Studies	Chordata	Actinopterygii	Siluriformes	Bagridae		Sperata	Sperata seenghala	Vikas B. Kalyankar	vikasvb1@gmail.com	India	Maharashtra	Marathwada	Nath Sagar Dam	19.147	77.307	345
GDK	GDK283-13	BBRJ01	651[0n]		Paul Hebert Centre for DNA Barcoding and Biodiversity Studies	Chordata	Actinopterygii	Siluriformes	Sisoridae	Sisorinae	Bagarius	Bagarius bagarius	Sandeep R. Rathod	rathod.sr@gmail.com	India	Andhra Pradesh	Telangana	Dowaleswaram Barrage	16.934	81.772	6
GDK	GDK091-11	TSPA01	651[0n]	JX260981	Paul Hebert Centre for DNA Barcoding and Biodiversity Studies	Chordata	Actinopterygii	Cypriniformes	Cyprinidae	Labeoninae	Labeo	Labeo boggut	Vikas B. Kalyankar	vikasvb1@gmail.com	India	Maharashtra	Marathwada	Nath Sagar Dam	19.505	75.373	457
GDK	GDK277-13	AMPA10	618[0n]		Paul Hebert Centre for DNA Barcoding and Biodiversity Studies	Chordata	Actinopterygii	Siluriformes	Heteropneustidae		Heteropneustes	Heteropneustes fossilis	Dinesh N. Nalage	dineshnalage@gmail.com	India	Maharashtra	Marathwada	Nath Sagar Dam	19.505	75.373	457
GDK	GDK276-13	AMPA09	615[0n]		Paul Hebert Centre for DNA Barcoding and Biodiversity Studies	Chordata	Actinopterygii	Siluriformes	Heteropneustidae		Heteropneustes	Heteropneustes fossilis	Amol D. Kalyankar	amol.hariom@gmail.com	India	Maharashtra	Marathwada	Nath Sagar Dam	19.505	75.373	457
GDK	GDK275-13	AMPA03	627[0n]		Paul Hebert Centre for DNA Barcoding and Biodiversity Studies	Chordata	Actinopterygii	Cypriniformes	Cyprinidae	Labeoninae	Cirrhinus	Cirrhinus reba	Dinesh N. Nalage	dineshnalage@gmail.com	India	Maharashtra	Marathwada	Nath Sagar Dam	19.505	75.373	457
GDK	GDK046-11	SQRJ01	619[0n]	JX260851	Paul Hebert Centre for DNA Barcoding and Biodiversity Studies	Chordata	Actinopterygii	Cypriniformes	Cyprinidae	Labeoninae	Cirrhinus	Cirrhinus reba	Amol D. Kalyankar	amol.hariom@gmail.com	India	Andhra Pradesh	Telangana	Dowaleswaram Barrage	16.934	81.772	6
GDK	GDK700-13	SSND05	651[0n]		Paul Hebert Centre for DNA Barcoding and Biodiversity Studies	Chordata	Actinopterygii	Siluriformes	Bagridae		Sperata	Sperata seenghala	Vikas B. Kalyankar	vikasvb1@gmail.com	India	Maharashtra	Marathwada	Vishnupuri Dam	19.14	77.31	346.257
GDK	GDK077-11	CLPA05	651[0n]	JX260848	Paul Hebert Centre for DNA Barcoding and Biodiversity Studies	Chordata	Actinopterygii	Osteoglossiformes	Notopteridae	Notopterinae	Notopterus	Notopterus notopterus	Amol D. Kalyankar	amol.hariom@gmail.com	India	Maharashtra	Marathwada	Nath Sagar Dam	19.505	75.373	457
GDK	GDK076-11	WAPA04	651[0n]	JX260993	Paul Hebert Centre for DNA Barcoding and Biodiversity Studies	Chordata	Actinopterygii	Siluriformes	Siluridae		Wallago	Wallago attu	Amol D. Kalyankar	amol.hariom@gmail.com	India	Maharashtra	Marathwada	Nath Sagar Dam	19.505	75.373	457
GDK	GDK075-11	WAPA03	651[0n]	JX260994	Paul Hebert Centre for DNA Barcoding and Biodiversity Studies	Chordata	Actinopterygii	Siluriformes	Siluridae		Wallago	Wallago attu	Amol D. Kalyankar	amol.hariom@gmail.com	India	Maharashtra	Marathwada	Nath Sagar Dam	19.505	75.373	457
GDK	GDK070-11	MYRJ02	651[0n]	JX260976	Paul Hebert Centre for DNA Barcoding and Biodiversity Studies	Chordata	Actinopterygii	Siluriformes	Bagridae		Sperata	Sperata seenghala	Amol D. Kalyankar	amol.hariom@gmail.com	India	Andhra Pradesh	Telangana	Dowaleswaram Barrage	16.934	81.772	6
GDK	GDK069-11	MUND02	651[0n]	JX260841	Paul Hebert Centre for DNA Barcoding and Biodiversity Studies	Chordata	Actinopterygii	Anabantiformes	Channidae		Channa	Channa marulius	Amol D. Kalyankar	amol.hariom@gmail.com	India	Maharashtra	Marathwada	Vishnupuri Dam	19.148	77.343	346
GDK	GDK068-11	MUND01	651[0n]	JX260840	Paul Hebert Centre for DNA Barcoding and Biodiversity Studies	Chordata	Actinopterygii	Anabantiformes	Channidae		Channa	Channa marulius	Amol D. Kalyankar	amol.hariom@gmail.com	India	Maharashtra	Marathwada	Vishnupuri Dam	19.148	77.343	346
GDK	GDK063-11	LRND03	651[0n]	JX260897	Paul Hebert Centre for DNA Barcoding and Biodiversity Studies	Chordata	Actinopterygii	Cypriniformes	Cyprinidae	Labeoninae	Labeo	Labeo rohita	Amol D. Kalyankar	amol.hariom@gmail.com	India	Maharashtra	Marathwada	Vishnupuri Dam	19.148	77.343	346
GDK	GDK062-11	LRPO04	651[0n]	JX260898	Paul Hebert Centre for DNA Barcoding and Biodiversity Studies	Chordata	Actinopterygii	Cypriniformes	Cyprinidae	Labeoninae	Labeo	Labeo rohita	Amol D. Kalyankar	amol.hariom@gmail.com	India	Andhra Pradesh	Telangana	Pochampad Dam	18.939	78.349	331
GDK	GDK061-11	LRPO01	651[0n]	JX260899	Paul Hebert Centre for DNA Barcoding and Biodiversity Studies	Chordata	Actinopterygii	Cypriniformes	Cyprinidae	Labeoninae	Labeo	Labeo rohita	Amol D. Kalyankar	amol.hariom@gmail.com	India	Andhra Pradesh	Telangana	Pochampad Dam	18.939	78.349	331
GDK	GDK060-11	LCBS03	651[0n]	JX260894	Paul Hebert Centre for DNA Barcoding and Biodiversity Studies	Chordata	Actinopterygii	Cypriniformes	Cyprinidae	Labeoninae	Labeo	Labeo calbasu	Amol D. Kalyankar	amol.hariom@gmail.com	India	Andhra Pradesh	Telangana	Basar	18.868	77.962	332
GDK	GDK058-11	HFPA03	651[0n]	JX260881	Paul Hebert Centre for DNA Barcoding and Biodiversity Studies	Chordata	Actinopterygii	Siluriformes	Heteropneustidae		Heteropneustes	Heteropneustes fossilis	Amol D. Kalyankar	amol.hariom@gmail.com	India	Maharashtra	Marathwada	Nath Sagar Dam	19.505	75.373	457
GDK	GDK057-11	HFPA02	651[0n]	JX260882	Paul Hebert Centre for DNA Barcoding and Biodiversity Studies	Chordata	Actinopterygii	Siluriformes	Heteropneustidae		Heteropneustes	Heteropneustes fossilis	Amol D. Kalyankar	amol.hariom@gmail.com	India	Maharashtra	Marathwada	Nath Sagar Dam	19.505	75.373	457
GDK	GDK055-11	CYPA13	651[0n]	JX260858	Paul Hebert Centre for DNA Barcoding and Biodiversity Studies	Chordata	Actinopterygii	Cypriniformes	Cyprinidae	Cyprininae	Cyprinus	Cyprinus carpio	Amol D. Kalyankar	amol.hariom@gmail.com	India	Maharashtra	Marathwada	Nath Sagar Dam	19.505	75.373	457
GDK	GDK054-11	CYBD01	651[0n]	JX260857	Paul Hebert Centre for DNA Barcoding and Biodiversity Studies	Chordata	Actinopterygii	Cypriniformes	Cyprinidae	Cyprininae	Cyprinus	Cyprinus carpio	Amol D. Kalyankar	amol.hariom@gmail.com	India	Andhra Pradesh	Telangana	Bhadrachalam Temple	17.667	80.878	34
GDK	GDK183-12	CYNW01	651[0n]	JX260983	Paul Hebert Centre for DNA Barcoding and Biodiversity Studies	Chordata	Actinopterygii	Cypriniformes	Cyprinidae	Labeoninae	Labeo	Labeo boggut	Vikas B. Kalyankar	vikasvb1@gmail.com	India	Maharashtra	Marathwada	Newasa, Madhmeshvar Bandhara	19.55	74.92	50.9
GDK	GDK051-11	COPA10	651[0n]	JX260844	Paul Hebert Centre for DNA Barcoding and Biodiversity Studies	Chordata	Actinopterygii	Anabantiformes	Channidae		Channa	Channa punctata	Amol D. Kalyankar	amol.hariom@gmail.com	India	Maharashtra	Marathwada	Nath Sagar Dam	19.505	75.373	457
GDK	GDK180-12	PSNW01	651[0n]	JX260945	Paul Hebert Centre for DNA Barcoding and Biodiversity Studies	Chordata	Actinopterygii	Cypriniformes	Cyprinidae	Cyprininae	Pethia	Pethia conchonius	Vikas B. Kalyankar	vikasvb1@gmail.com	India	Maharashtra	Marathwada	Newasa, Madhmeshvar Bandhara	19.55	74.92	50.9
ANGEN	ANGEN106-15	LQDWL-MP1415-FISH-023	650[3n]		Gujarat Biodiversity Gene Bank	Chordata	Actinopterygii	Siluriformes	Siluridae		Wallago	Wallago attu	P. C. Mankodi	pcmankodi@yahoo.com	India	Gujarat	MEHSANA	DHEROI DAM	24.0049	72.8516	455
GDK	GDK047-11	SORJ01	620[0n]	JX260849	Paul Hebert Centre for DNA Barcoding and Biodiversity Studies	Chordata	Actinopterygii	Cypriniformes	Cyprinidae	Labeoninae	Cirrhinus	Cirrhinus reba	Amol D. Kalyankar	amol.hariom@gmail.com	India	Andhra Pradesh	Telangana	Dowaleswaram Barrage	16.934	81.772	6
GDK	GDK041-11	PGND01	651[0n]	JX260982	Paul Hebert Centre for DNA Barcoding and Biodiversity Studies	Chordata	Actinopterygii	Cypriniformes	Cyprinidae	Labeoninae	Labeo	Labeo boggut	Amol D. Kalyankar	amol.hariom@gmail.com	India	Maharashtra	Marathwada	Vishnupuri Dam	19.148	77.343	346
GDK	GDK170-12	NDRJ01	588[0n]	JX260922	Paul Hebert Centre for DNA Barcoding and Biodiversity Studies	Chordata	Actinopterygii	Anabantiformes	Nandidae		Nandus	Nandus nandus	Vikas B. Kalyankar	vikasvb1@gmail.com	India	Andhra Pradesh	Telangana	Dowaleswaram Barrage	16.934	81.772	6
GDK	GDK033-11	CHPA01	651[0n]	JX260847	Paul Hebert Centre for DNA Barcoding and Biodiversity Studies	Chordata	Actinopterygii	Osteoglossiformes	Notopteridae	Notopterinae	Notopterus	Notopterus notopterus	Amol D. Kalyankar	amol.hariom@gmail.com	India	Maharashtra	Marathwada	Nath Sagar Dam	19.505	75.373	457
GDK	GDK032-11	BBGA02	651[0n]	JX260987	Paul Hebert Centre for DNA Barcoding and Biodiversity Studies	Chordata	Actinopterygii	Cypriniformes	Cyprinidae	Barbinae	Tor	Tor tor	Amol D. Kalyankar	amol.hariom@gmail.com	India	Maharashtra	North Maharashtra	Gangapur Dam	20.027	73.663	613
GDK	GDK031-11	PEGA03	651[0n]	JX260986	Paul Hebert Centre for DNA Barcoding and Biodiversity Studies	Chordata	Actinopterygii	Cypriniformes	Cyprinidae	Barbinae	Tor	Tor tor	Amol D. Kalyankar	amol.hariom@gmail.com	India	Maharashtra	North Maharashtra	Gangapur Dam	20.027	73.663	613
GDK	GDK021-11	PDND01	637[0n]	JX260950	Paul Hebert Centre for DNA Barcoding and Biodiversity Studies	Chordata	Actinopterygii	Cypriniformes	Cyprinidae	Cyprininae	Systomus	Systomus sarana	Amol D. Kalyankar	amol.hariom@gmail.com	India	Maharashtra	Marathwada	Vishnupuri Dam	19.148	77.343	346
GDK	GDK014-11	APHN01	651[0n]	JX260985	Paul Hebert Centre for DNA Barcoding and Biodiversity Studies	Chordata	Actinopterygii	Cypriniformes	Cyprinidae	Labeoninae	Labeo	Labeo boggut	Amol D. Kalyankar	amol.hariom@gmail.com	India	Maharashtra	Marathwada	Hingoli Kayadhu River	19.709	77.135	441
GDK	GDK006-11	CTGA03	651[0n]	JX260850	Paul Hebert Centre for DNA Barcoding and Biodiversity Studies	Chordata	Actinopterygii	Cypriniformes	Cyprinidae	Labeoninae	Cirrhinus	Cirrhinus mrigala	Amol D. Kalyankar	amol.hariom@gmail.com	India	Maharashtra	North Maharashtra	Gangapur Dam	20.027	73.663	613
GDK	GDK005-11	COPW02	651[0n]	JX260843	Paul Hebert Centre for DNA Barcoding and Biodiversity Studies	Chordata	Actinopterygii	Anabantiformes	Channidae		Channa	Channa punctata	Amol D. Kalyankar	amol.hariom@gmail.com	India	Maharashtra	Vidharbha	Pawani Wainganga	20.253	79.368	266
GDK	GDK004-11	CNGA05	618[0n]	JX260839	Paul Hebert Centre for DNA Barcoding and Biodiversity Studies	Chordata	Actinopterygii	Ovalentaria	Ambassidae		Chanda	Chanda nama	Amol D. Kalyankar	amol.hariom@gmail.com	India	Maharashtra	North Maharashtra	Gangapur Dam	20.027	73.663	613
GDK	GDK205-12	GF686	651[0n]	JX260901	Paul Hebert Centre for DNA Barcoding and Biodiversity Studies	Chordata	Actinopterygii	Cypriniformes	Cyprinidae	Labeoninae	Labeo	Labeo rohita	Vikas B. Kalyankar	vikasvb1@gmail.com	India	Maharashtra	Marathwada	Kaigaon	19.62	75.01	461.467
GDK	GDK203-12	GF683	645[0n]	JX260995	Paul Hebert Centre for DNA Barcoding and Biodiversity Studies	Chordata	Actinopterygii	Beloniformes	Belonidae		Xenentodon	Xenentodon cancila	Vikas B. Kalyankar	vikasvb1@gmail.com	India	Maharashtra	Marathwada	Kaigaon	19.62	75.01	461.467
BEAS	BEAS378-22	HPP11	659[0n]	OR148137	University of Delhi	Chordata	Actinopterygii	Cypriniformes	Cyprinidae	Labeoninae	Labeo	Labeo rohita	Ram KRISHAN Negi	negigurukul@gmail.com	India	Himachal Pradesh	Pong Dam	Barnali landing station	31.952	75.954	442
GDK	GDK620-13	PPRJ03	636[0n]		Paul Hebert Centre for DNA Barcoding and Biodiversity Studies	Chordata	Actinopterygii	Siluriformes	Schilbeidae		Clupisoma	Clupisoma prateri	Sandeep R. Rathod	rathod.sr@gmail.com	India	Andhra Pradesh	Telangana	Dowaleswaram Barrage	16.934	81.772	6
MAHAN	MAHAN665-15	NAR897	619[0n]		Paul Hebert Centre for DNA Barcoding and Biodiversity Studies	Chordata	Actinopterygii	Cypriniformes	Cyprinidae	Cyprininae	Osteobrama	Osteobrama cotio	Rahul M Suryawanshi	rahulsuryawanshi91@gmail.com	India	Odisha	Narsinghpur	Narsinghpur	20.4363	85.0644	56.08
GDK	GDK617-13	PPPO03	633[0n]		Paul Hebert Centre for DNA Barcoding and Biodiversity Studies	Chordata	Actinopterygii	Siluriformes	Schilbeidae		Clupisoma	Clupisoma prateri	Sandeep R. Rathod	rathod.sr@gmail.com	India	Andhra Pradesh	Telangana	Pochampad Dam	18.939	78.349	331
BEAS	BEAS361-22	HPM5	630[0n]	OR148176	University of Delhi	Chordata	Actinopterygii	Salmoniformes	Salmonidae	Salmoninae	Salmo	Salmo trutta	Ram KRISHAN Negi	negigurukul@gmail.com	India	Himachal Pradesh	Manali	Gammon bridge, stretch along Ramshila road	31.976	77.125	1268
GDK	GDK614-13	PPPA04	651[0n]		Paul Hebert Centre for DNA Barcoding and Biodiversity Studies	Chordata	Actinopterygii	Osteoglossiformes	Notopteridae	Notopterinae	Notopterus	Notopterus notopterus	Amol D. Kalyankar	amol.hariom@gmail.com	India	Maharashtra	Marathwada	Nath Sagar Dam	19.505	75.373	457
GDK	GDK612-13	OVRJ03	633[0n]		Paul Hebert Centre for DNA Barcoding and Biodiversity Studies	Chordata	Actinopterygii	Anabantiformes	Channidae		Channa	Channa punctata	Sandeep R. Rathod	rathod.sr@gmail.com	India	Puducherry	Rajmendri	Dowaleswaram Barrage	16.934	81.772	6
GDK	GDK598-13	OVND03	621[0n]		Paul Hebert Centre for DNA Barcoding and Biodiversity Studies	Chordata	Actinopterygii	Anabantiformes	Channidae		Channa	Channa punctata	Dinesh N. Nalage	dineshnalage@gmail.com	India	Maharashtra	Marathwada	Vishnupuri Dam	19.148	77.343	346
GDK	GDK547-13	NNPA05	651[0n]		Paul Hebert Centre for DNA Barcoding and Biodiversity Studies	Chordata	Actinopterygii	Osteoglossiformes	Notopteridae	Notopterinae	Notopterus	Notopterus notopterus	Amol D. Kalyankar	amol.hariom@gmail.com	India	Maharashtra	Marathwada	Nath Sagar Dam	19.505	75.373	457
FNWG	FNWG234-16	KF234	633[0n]	KX946825	Shivaji University	Chordata	Actinopterygii	Siluriformes	Siluridae		Wallago	Wallago attu	Tejas Suresh Patil	tsp1989aqua@gmail.com	India	Maharashtra	Kolhapur	Prayag Chikhali	16.717	74.184	538.668
FNWG	FNWG220-16	KF220	652[0n]	KX946704	Shivaji University	Chordata	Actinopterygii	Synbranchiformes	Mastacembelidae		Mastacembelus	Mastacembelus armatus	Tejas Suresh Patil	tsp1989aqua@gmail.com	India	Maharashtra	Kolhapur	Bastawade	16.443	74.274	543.549
FNWG	FNWG214-16	KF214	652[0n]	KX946688	Shivaji University	Chordata	Actinopterygii	Cypriniformes	Cyprinidae	Labeoninae	Labeo	Labeo calbasu	Tejas Suresh Patil	tsp1989aqua@gmail.com	India	Maharashtra	Kolhapur	Bastawade	16.443	74.274	543.549
FNWG	FNWG205-16	KF205	652[0n]	KX946617	Shivaji University	Chordata	Actinopterygii	Cypriniformes	Cyprinidae	Cyprininae	Cyprinus	Cyprinus carpio	Tejas Suresh Patil	tsp1989aqua@gmail.com	India	Maharashtra	Kolhapur	Kowad	15.98	74.366	688.326
FNWG	FNWG204-16	KF204	646[0n]	KX946612	Shivaji University	Chordata	Actinopterygii	Cypriniformes	Cyprinidae	Labeoninae	Cirrhinus	Cirrhinus reba	Tejas Suresh Patil	tsp1989aqua@gmail.com	India	Maharashtra	Kolhapur	Kowad	15.98	74.366	688.326
FNWG	FNWG203-16	KF203	652[0n]	KX946607	Shivaji University	Chordata	Actinopterygii	Anabantiformes	Channidae		Channa	Channa marulius	Tejas Suresh Patil	tsp1989aqua@gmail.com	India	Maharashtra	Kolhapur	Kowad	15.98	74.366	688.326
FNWG	FNWG202-16	KF202	652[0n]	KX946609	Shivaji University	Chordata	Actinopterygii	Anabantiformes	Channidae		Channa	Channa marulius	Tejas Suresh Patil	tsp1989aqua@gmail.com	India	Maharashtra	Kolhapur	Kowad	15.98	74.366	688.326
FNWG	FNWG187-16	KF187	652[0n]	KX946812	Shivaji University	Chordata	Actinopterygii	Cypriniformes	Cyprinidae	Cyprininae	Systomus	Systomus sarana	Tejas Suresh Patil	tsp1989aqua@gmail.com	India	Maharashtra	Kolhapur	Gavashi	16.605	73.987	557.649
FNWG	FNWG179-16	KF179	652[0n]	KX946740	Shivaji University	Chordata	Actinopterygii	Siluriformes	Siluridae		Ompok	Ompok pabo	Tejas Suresh Patil	tsp1989aqua@gmail.com	India	Maharashtra	Kolhapur	Gavashi	16.605	73.987	557.649
FNWG	FNWG178-16	KF178	652[0n]	KX946739	Shivaji University	Chordata	Actinopterygii	Siluriformes	Siluridae		Ompok	Ompok pabo	Tejas Suresh Patil	tsp1989aqua@gmail.com	India	Maharashtra	Kolhapur	Gavashi	16.605	73.987	557.649
FNWG	FNWG177-16	KF177	652[0n]	KX946746	Shivaji University	Chordata	Actinopterygii	Cypriniformes	Cyprinidae	Cyprininae	Osteobrama	Osteobrama cotio	Tejas Suresh Patil	tsp1989aqua@gmail.com	India	Maharashtra	Kolhapur	Gavashi	16.605	73.987	557.649
FNWG	FNWG170-16	KF170	652[0n]	KX946691	Shivaji University	Chordata	Actinopterygii	Cypriniformes	Cyprinidae	Labeoninae	Labeo	Labeo rohita	Tejas Suresh Patil	tsp1989aqua@gmail.com	India	Maharashtra	Kolhapur	Rashiwade	16.538	74.113	549.304
FNWG	FNWG166-16	KF166	633[0n]	KX946827	Shivaji University	Chordata	Actinopterygii	Siluriformes	Siluridae		Wallago	Wallago attu	Tejas Suresh Patil	tsp1989aqua@gmail.com	India	Maharashtra	Kolhapur	Kale	16.709	74.057	548.922
FNWG	FNWG158-16	KF158	652[0n]	KX946693	Shivaji University	Chordata	Actinopterygii	Cypriniformes	Cyprinidae	Labeoninae	Labeo	Labeo rohita	Tejas Suresh Patil	tsp1989aqua@gmail.com	India	Maharashtra	Kolhapur	Kale	16.709	74.057	548.922
FNWG	FNWG157-16	KF157	652[0n]	KX946611	Shivaji University	Chordata	Actinopterygii	Cypriniformes	Cyprinidae	Labeoninae	Cirrhinus	Cirrhinus reba	Tejas Suresh Patil	tsp1989aqua@gmail.com	India	Maharashtra	Kolhapur	Kale	16.709	74.057	548.922
FNWG	FNWG155-16	KF155	652[0n]	KX946686	Shivaji University	Chordata	Actinopterygii	Cypriniformes	Cyprinidae	Labeoninae	Labeo	Labeo calbasu	Tejas Suresh Patil	tsp1989aqua@gmail.com	India	Maharashtra	Kolhapur	Rashiwade	16.538	74.113	549.304
DBFN	DBFN310-12	NF202	652[0n]	JX983447	Paul Hebert Centre for DNA Barcoding and Biodiversity Studies	Chordata	Actinopterygii	Cypriniformes	Cyprinidae	Cyprininae	Systomus	Systomus sarana	R A Jamdade	rahul.aqualab@gmail.com	India	Madhya Pradesh	Chakaldi	Chakaldi	22.987	77.168	484
IFV	IFV1409-16	KLK88	618[0n]		Paul Hebert Centre for DNA Barcoding and Biodiversity Studies	Chordata	Actinopterygii	Cypriniformes	Cyprinidae	Labeoninae	Labeo	Labeo rohita			India	West Bengal	KOLKATA
GDK	GDK748-13	WAPA03.2	651[0n]		Paul Hebert Centre for DNA Barcoding and Biodiversity Studies	Chordata	Actinopterygii	Siluriformes	Siluridae		Wallago	Wallago attu	Dinesh N. Nalage	dineshnalage@gmail.com	India	Maharashtra	Marathwada	Nath Sagar Dam	19.505	75.373	457
DBFN	DBFN309-12	NF201	652[0n]	JX983446	Paul Hebert Centre for DNA Barcoding and Biodiversity Studies	Chordata	Actinopterygii	Cypriniformes	Cyprinidae	Cyprininae	Systomus	Systomus sarana	R A Jamdade	rahul.aqualab@gmail.com	India	Madhya Pradesh	Chakaldi	Chakaldi	22.987	77.168	484
FNWG	FNWG104-16	KF104	652[0n]	KX946701	Shivaji University	Chordata	Actinopterygii	Synbranchiformes	Mastacembelidae		Mastacembelus	Mastacembelus armatus	Tejas Suresh Patil	tsp1989aqua@gmail.com	India	Maharashtra	Kolhapur	Kurundwad	16.692	74.596	530.616
FNWG	FNWG100-16	KF100	652[0n]	KX946606	Shivaji University	Chordata	Actinopterygii	Anabantiformes	Channidae		Channa	Channa marulius	Tejas Suresh Patil	tsp1989aqua@gmail.com	India	Maharashtra	Kolhapur	Adkur	16.012	74.275	699.154
FNWG	FNWG091-16	KF91	652[0n]	KX946687	Shivaji University	Chordata	Actinopterygii	Cypriniformes	Cyprinidae	Labeoninae	Labeo	Labeo calbasu	Tejas Suresh Patil	tsp1989aqua@gmail.com	India	Maharashtra	Kolhapur	Karnur (Kagal)	16.559	74.305	539.208
FNWG	FNWG089-16	KF89	652[0n]	KX946689	Shivaji University	Chordata	Actinopterygii	Cypriniformes	Cyprinidae	Labeoninae	Labeo	Labeo calbasu	Tejas Suresh Patil	tsp1989aqua@gmail.com	India	Maharashtra	Kolhapur	Karnur (Kagal)	16.559	74.305	539.208
FNWG	FNWG084-16	KF84	652[0n]	KX946747	Shivaji University	Chordata	Actinopterygii	Cypriniformes	Cyprinidae	Cyprininae	Osteobrama	Osteobrama cotio	Tejas Suresh Patil	tsp1989aqua@gmail.com	India	Maharashtra	Kolhapur	Rashiwade	16.538	74.113	549.304
FNWG	FNWG068-16	KF68	652[0n]	KX946819	Shivaji University	Chordata	Actinopterygii	Cypriniformes	Cyprinidae	Cyprininae	Systomus	Systomus sarana	Tejas Suresh Patil	tsp1989aqua@gmail.com	India	Maharashtra	Kolhapur	Khochi	16.869	74.387	545.177
FNWG	FNWG054-16	KF54	652[0n]	KX946684	Shivaji University	Chordata	Actinopterygii	Cypriniformes	Cyprinidae	Labeoninae	Labeo	Labeo bata	Tejas Suresh Patil	tsp1989aqua@gmail.com	India	Maharashtra	Kolhapur	Sonavade	17.105	73.893	564.151
FNWG	FNWG048-16	KF48	652[0n]	KX946748	Shivaji University	Chordata	Actinopterygii	Cypriniformes	Cyprinidae	Cyprininae	Osteobrama	Osteobrama cotio	Tejas Suresh Patil	tsp1989aqua@gmail.com	India	Maharashtra	Kolhapur	Sonavade	17.105	73.893	564.151
FNWG	FNWG037-16	KF37	652[0n]	KX946745	Shivaji University	Chordata	Actinopterygii	Cypriniformes	Cyprinidae	Cyprininae	Osteobrama	Osteobrama cotio	Tejas Suresh Patil	tsp1989aqua@gmail.com	India	Maharashtra	Kolhapur	Rashiwade	16.538	74.113	549.304
FNWG	FNWG035-16	KF35	652[0n]	KX946685	Shivaji University	Chordata	Actinopterygii	Cypriniformes	Cyprinidae	Labeoninae	Labeo	Labeo bata	Tejas Suresh Patil	tsp1989aqua@gmail.com	India	Maharashtra	Kolhapur	Rashiwade	16.538	74.113	549.304
GDK	GDK557-13	NNPO05	651[0n]		Paul Hebert Centre for DNA Barcoding and Biodiversity Studies	Chordata	Actinopterygii	Osteoglossiformes	Notopteridae	Notopterinae	Notopterus	Notopterus notopterus	Amol D. Kalyankar	amol.hariom@gmail.com	India	Andhra Pradesh	Telangana	Pochampad Dam	18.939	78.349	331
FNWG	FNWG021-16	KF21	642[0n]	KX946681	Shivaji University	Chordata	Actinopterygii	Cypriniformes	Cyprinidae	Labeoninae	Labeo	Labeo bata	Tejas Suresh Patil	tsp1989aqua@gmail.com	India	Maharashtra	Kolhapur	Bastawade	16.443	74.274	543.549
FNWG	FNWG019-16	KF19	633[0n]	KX946826	Shivaji University	Chordata	Actinopterygii	Siluriformes	Siluridae		Wallago	Wallago attu	Tejas Suresh Patil	tsp1989aqua@gmail.com	India	Maharashtra	Kolhapur	Bastawade	16.443	74.274	543.549
FNWG	FNWG018-16	KF18	652[0n]	KX946815	Shivaji University	Chordata	Actinopterygii	Cypriniformes	Cyprinidae	Cyprininae	Systomus	Systomus sarana	Tejas Suresh Patil	tsp1989aqua@gmail.com	India	Maharashtra	Kolhapur	Kasari	16.757	73.982	552.344
FNWG	FNWG017-16	KF17	652[0n]	KX946816	Shivaji University	Chordata	Actinopterygii	Cypriniformes	Cyprinidae	Cyprininae	Systomus	Systomus sarana	Tejas Suresh Patil	tsp1989aqua@gmail.com	India	Maharashtra	Kolhapur	Kasari	16.757	73.982	552.344
FNWG	FNWG016-16	KF16	652[0n]	KX946680	Shivaji University	Chordata	Actinopterygii	Cypriniformes	Cyprinidae	Labeoninae	Labeo	Labeo bata	Tejas Suresh Patil	tsp1989aqua@gmail.com	India	Maharashtra	Kolhapur	Kasari	16.757	73.982	552.344
FNWG	FNWG015-16	KF15	652[0n]	KX946683	Shivaji University	Chordata	Actinopterygii	Cypriniformes	Cyprinidae	Labeoninae	Labeo	Labeo bata	Tejas Suresh Patil	tsp1989aqua@gmail.com	India	Maharashtra	Kolhapur	Kasari	16.757	73.982	552.344
GDK	GDK554-13	NNPO02	621[0n]		Paul Hebert Centre for DNA Barcoding and Biodiversity Studies	Chordata	Actinopterygii	Cypriniformes	Cyprinidae	Labeoninae	Labeo	Labeo bata	Sandeep R. Rathod	rathod.sr@gmail.com	India	Andhra Pradesh	Telangana	Pochampad Dam	18.927	78.34	328
FNWG	FNWG003-16	KF3	652[0n]	KX946820	Shivaji University	Chordata	Actinopterygii	Cypriniformes	Cyprinidae	Cyprininae	Systomus	Systomus sarana	Tejas Suresh Patil	tsp1989aqua@gmail.com	India	Maharashtra	Kolhapur	Prayag Chikhali	16.717	74.184	538.668
FNWG	FNWG002-16	KF2	652[0n]	KX946616	Shivaji University	Chordata	Actinopterygii	Cypriniformes	Cyprinidae	Cyprininae	Cyprinus	Cyprinus carpio	Tejas Suresh Patil	tsp1989aqua@gmail.com	India	Maharashtra	Kolhapur	Prayag Chikhali	16.717	74.184	538.668
GDK	GDK551-13	NNPA11	651[0n]		Paul Hebert Centre for DNA Barcoding and Biodiversity Studies	Chordata	Actinopterygii	Osteoglossiformes	Notopteridae	Notopterinae	Notopterus	Notopterus notopterus	Amol D. Kalyankar	amol.hariom@gmail.com	India	Maharashtra	Marathwada	Nath Sagar Dam	19.505	75.373	457
BEAS	BEAS293-22	PHK80	649[0n]	OR148080	University of Delhi	Chordata	Actinopterygii	Siluriformes	Heteropneustidae		Heteropneustes	Heteropneustes fossilis	Ram KRISHAN Negi	negigurukul@gmail.com	India	Punjab	Harike	Harike wetland landing station	31.174	74.991	211
BEAS	BEAS291-22	PHK78	595[0n]	OR148156	University of Delhi	Chordata	Actinopterygii	Cypriniformes	Cyprinidae	Cyprininae	Pethia	Pethia conchonius	Ram KRISHAN Negi	negigurukul@gmail.com	India	Punjab	Harike	Harike wetland landing station	31.174	74.991	211
BEAS	BEAS288-22	PHK75	626[0n]	OR148081	University of Delhi	Chordata	Actinopterygii	Siluriformes	Heteropneustidae		Heteropneustes	Heteropneustes fossilis	Ram KRISHAN Negi	negigurukul@gmail.com	India	Punjab	Harike	Jogyawal Maza wala	31.217	75.053	216
ANGEN	ANGEN273-15	LQDWL-MP1415-FISH-326	627[1n]		Gujarat Biodiversity Gene Bank	Chordata	Actinopterygii	Cypriniformes	Cyprinidae	Labeoninae	Cirrhinus	Cirrhinus cirrhosus	P. C. Mankodi	pcmankodi@yahoo.com	India	Gujarat	VADODARA	SINDROT	22.238	73.0649	111.253
ANGEN	ANGEN271-15	LQDWL-MP1415-FISH-324	632[0n]		Gujarat Biodiversity Gene Bank	Chordata	Actinopterygii	Cypriniformes	Cyprinidae	Cyprininae	Cyprinus	Cyprinus carpio	P. C. Mankodi	pcmankodi@yahoo.com	India	Gujarat	VADODARA	SINDROT	22.238	73.0649	111.253
ANGEN	ANGEN268-15	LQDWL-MP1415-FISH-321	641[6n]		Gujarat Biodiversity Gene Bank	Chordata	Actinopterygii	Anabantiformes	Channidae		Channa	Channa punctata	P. C. Mankodi	pcmankodi@yahoo.com	India	Gujarat	VADODARA	SINDROT	22.238	73.0649	111.253
DBFN	DBFN255-11	NF707	652[0n]	JX983330	Paul Hebert Centre for DNA Barcoding and Biodiversity Studies	Chordata	Actinopterygii	Cypriniformes	Cyprinidae	Labeoninae	Labeo	Labeo boggut	R A Jamdade	rahul.aqualab@gmail.com	India	Madhya Pradesh	Sultanpur	Barna ghat	23.112	77.958	351
DBFN	DBFN250-11	NF701	652[0n]	JX983329	Paul Hebert Centre for DNA Barcoding and Biodiversity Studies	Chordata	Actinopterygii	Cypriniformes	Cyprinidae	Labeoninae	Labeo	Labeo boggut	R A Jamdade	rahul.aqualab@gmail.com	India	Madhya Pradesh	Hoshangabad	Narmada ghat	22.768	77.718	287
DBFN	DBFN248-11	NF699	600[0n]	JX983502	Paul Hebert Centre for DNA Barcoding and Biodiversity Studies	Chordata	Actinopterygii	Cypriniformes	Cyprinidae	Barbinae	Tor	Tor tor	R A Jamdade	rahul.aqualab@gmail.com	India	Madhya Pradesh	Hoshangabad	Narmada ghat	22.768	77.718	287
DBFN	DBFN244-11	NF695	652[0n]	JX983283	Paul Hebert Centre for DNA Barcoding and Biodiversity Studies	Chordata	Actinopterygii	Cypriniformes	Cyprinidae	Cyprininae	Cyprinus	Cyprinus carpio	R A Jamdade	rahul.aqualab@gmail.com	India	Madhya Pradesh	Hoshangabad	Narmada ghat	22.768	77.718	287
DBFN	DBFN242-11	NF692	652[0n]	JX983336	Paul Hebert Centre for DNA Barcoding and Biodiversity Studies	Chordata	Actinopterygii	Cypriniformes	Cyprinidae	Labeoninae	Labeo	Labeo rohita	R A Jamdade	rahul.aqualab@gmail.com	India	Madhya Pradesh	Hoshangabad	Narmada ghat	22.768	77.718	287
DBFN	DBFN241-11	NF691	652[0n]	JX983253	Paul Hebert Centre for DNA Barcoding and Biodiversity Studies	Chordata	Actinopterygii	Cypriniformes	Cyprinidae	Labeoninae	Cirrhinus	Cirrhinus mrigala	R A Jamdade	rahul.aqualab@gmail.com	India	Madhya Pradesh	Hoshangabad	Narmada ghat	22.768	77.718	287
DBFN	DBFN240-11	NF690	652[0n]	JX983254	Paul Hebert Centre for DNA Barcoding and Biodiversity Studies	Chordata	Actinopterygii	Cypriniformes	Cyprinidae	Labeoninae	Cirrhinus	Cirrhinus mrigala	R A Jamdade	rahul.aqualab@gmail.com	India	Madhya Pradesh	Hoshangabad	Narmada ghat	22.768	77.718	287
DBFN	DBFN234-11	NF683	650[0n]	JX983508	Paul Hebert Centre for DNA Barcoding and Biodiversity Studies	Chordata	Actinopterygii	Siluriformes	Siluridae		Wallago	Wallago attu	R A Jamdade	rahul.aqualab@gmail.com	India	Madhya Pradesh	Hoshangabad	Narmada ghat	22.768	77.718	287
DBFN	DBFN230-11	NF678	652[0n]	JX983404	Paul Hebert Centre for DNA Barcoding and Biodiversity Studies	Chordata	Actinopterygii	Osteoglossiformes	Notopteridae	Notopterinae	Notopterus	Notopterus notopterus	R A Jamdade	rahul.aqualab@gmail.com	India	Madhya Pradesh	Hoshangabad	Narmada ghat	22.768	77.718	287
DBFN	DBFN226-11	NF674	650[0n]	JX983510	Paul Hebert Centre for DNA Barcoding and Biodiversity Studies	Chordata	Actinopterygii	Siluriformes	Siluridae		Wallago	Wallago attu	R A Jamdade	rahul.aqualab@gmail.com	India	Madhya Pradesh	Hoshangabad	Narmada ghat	22.768	77.718	287
DBFN	DBFN217-11	NF663	632[0n]	JX983220	Paul Hebert Centre for DNA Barcoding and Biodiversity Studies	Chordata	Actinopterygii	Siluriformes	Bagridae		Sperata	Sperata seenghala	R A Jamdade	rahul.aqualab@gmail.com	India	Madhya Pradesh	Tawa	Tawa dam	22.558	77.963	350
DBFN	DBFN216-11	NF662	652[0n]	JX983500	Paul Hebert Centre for DNA Barcoding and Biodiversity Studies	Chordata	Actinopterygii	Cypriniformes	Cyprinidae	Barbinae	Tor	Tor tor	R A Jamdade	rahul.aqualab@gmail.com	India	Madhya Pradesh	Tawa	Tawa dam	22.558	77.963	350
DBFN	DBFN214-11	NF660	648[0n]	JX983338	Paul Hebert Centre for DNA Barcoding and Biodiversity Studies	Chordata	Actinopterygii	Cypriniformes	Cyprinidae	Labeoninae	Labeo	Labeo calbasu	R A Jamdade	rahul.aqualab@gmail.com	India	Madhya Pradesh	Tawa	Tawa dam	22.558	77.963	350
DBFN	DBFN213-11	NF659	652[0n]	JX983332	Paul Hebert Centre for DNA Barcoding and Biodiversity Studies	Chordata	Actinopterygii	Cypriniformes	Cyprinidae	Labeoninae	Labeo	Labeo rohita	R A Jamdade	rahul.aqualab@gmail.com	India	Madhya Pradesh	Tawa	Tawa dam	22.558	77.963	350
DBFN	DBFN211-11	NF657	648[0n]	JX983408	Paul Hebert Centre for DNA Barcoding and Biodiversity Studies	Chordata	Actinopterygii	Osteoglossiformes	Notopteridae	Notopterinae	Notopterus	Notopterus notopterus	R A Jamdade	rahul.aqualab@gmail.com	India	Madhya Pradesh	Tawa	Tawa dam	22.558	77.963	350
DBFN	DBFN209-11	NF654	649[0n]	JX983260	Paul Hebert Centre for DNA Barcoding and Biodiversity Studies	Chordata	Actinopterygii	Cypriniformes	Cyprinidae	Labeoninae	Cirrhinus	Cirrhinus reba	R A Jamdade	rahul.aqualab@gmail.com	India	Madhya Pradesh	Tawa	Tawa dam	22.558	77.963	350
DBFN	DBFN208-11	NF653	652[0n]	JX983255	Paul Hebert Centre for DNA Barcoding and Biodiversity Studies	Chordata	Actinopterygii	Cypriniformes	Cyprinidae	Labeoninae	Cirrhinus	Cirrhinus mrigala	R A Jamdade	rahul.aqualab@gmail.com	India	Madhya Pradesh	Tawa	Tawa dam	22.558	77.963	350
DBFN	DBFN207-11	NF652	652[0n]	JX983455	Paul Hebert Centre for DNA Barcoding and Biodiversity Studies	Chordata	Actinopterygii	Cypriniformes	Cyprinidae	Cyprininae	Systomus	Systomus sarana	R A Jamdade	rahul.aqualab@gmail.com	India	Madhya Pradesh	Tawa	Tawa dam	22.558	77.963	350
DBFN	DBFN206-11	NF651	652[0n]	JX983454	Paul Hebert Centre for DNA Barcoding and Biodiversity Studies	Chordata	Actinopterygii	Cypriniformes	Cyprinidae	Cyprininae	Systomus	Systomus sarana	R A Jamdade	rahul.aqualab@gmail.com	India	Madhya Pradesh	Tawa	Tawa dam	22.558	77.963	350
DBFN	DBFN205-11	NF650	652[0n]	JX983256	Paul Hebert Centre for DNA Barcoding and Biodiversity Studies	Chordata	Actinopterygii	Cypriniformes	Cyprinidae	Labeoninae	Cirrhinus	Cirrhinus mrigala	R A Jamdade	rahul.aqualab@gmail.com	India	Madhya Pradesh	Tawa	Tawa dam	22.558	77.963	350
DBFN	DBFN196-11	NF637	652[0n]	JX983311	Paul Hebert Centre for DNA Barcoding and Biodiversity Studies	Chordata	Actinopterygii	Siluriformes	Heteropneustidae		Heteropneustes	Heteropneustes fossilis	R A Jamdade	rahul.aqualab@gmail.com	India	Madhya Pradesh	Tawa	Tawa dam	22.558	77.963	350
DBFN	DBFN195-11	NF636	652[0n]	JX983328	Paul Hebert Centre for DNA Barcoding and Biodiversity Studies	Chordata	Actinopterygii	Cypriniformes	Cyprinidae	Labeoninae	Labeo	Labeo boggut	R A Jamdade	rahul.aqualab@gmail.com	India	Madhya Pradesh	Tawa	Tawa dam	22.558	77.963	350
DBFN	DBFN194-11	NF635	649[0n]	JX983259	Paul Hebert Centre for DNA Barcoding and Biodiversity Studies	Chordata	Actinopterygii	Cypriniformes	Cyprinidae	Labeoninae	Cirrhinus	Cirrhinus reba	R A Jamdade	rahul.aqualab@gmail.com	India	Madhya Pradesh	Tawa	Tawa dam	22.558	77.963	350
DBFN	DBFN191-11	NF632	650[0n]	JX983423	Paul Hebert Centre for DNA Barcoding and Biodiversity Studies	Chordata	Actinopterygii	Cypriniformes	Cyprinidae	Cyprininae	Osteobrama	Osteobrama cotio	R A Jamdade	rahul.aqualab@gmail.com	India	Madhya Pradesh	Tawa	Tawa dam	22.558	77.963	350
DBFN	DBFN190-11	NF631	650[0n]	JX983432	Paul Hebert Centre for DNA Barcoding and Biodiversity Studies	Chordata	Actinopterygii	Cypriniformes	Cyprinidae	Cyprininae	Osteobrama	Osteobrama cotio	R A Jamdade	rahul.aqualab@gmail.com	India	Madhya Pradesh	Tawa	Tawa dam	22.558	77.963	350
DBFN	DBFN185-11	NF514	652[0n]	JX983242	Paul Hebert Centre for DNA Barcoding and Biodiversity Studies	Chordata	Actinopterygii	Ovalentaria	Ambassidae		Chanda	Chanda nama	R A Jamdade	rahul.aqualab@gmail.com	India	Madhya Pradesh	Tawa	Tawa dam	22.558	77.963	350
DBFN	DBFN184-11	NF513	652[0n]	JX983431	Paul Hebert Centre for DNA Barcoding and Biodiversity Studies	Chordata	Actinopterygii	Cypriniformes	Cyprinidae	Cyprininae	Osteobrama	Osteobrama cotio	R A Jamdade	rahul.aqualab@gmail.com	India	Madhya Pradesh	Tawa	Tawa dam	22.558	77.963	350
DBFN	DBFN174-11	NF499	599[0n]	JX983290	Paul Hebert Centre for DNA Barcoding and Biodiversity Studies	Chordata	Actinopterygii	Cypriniformes	Cyprinidae	Danioninae	Esomus	Esomus danrica	R A Jamdade	rahul.aqualab@gmail.com	India	Madhya Pradesh	Mandla	Kila ghat	22.577	80.364	441
DBFN	DBFN165-11	NF485	611[0n]	JX983430	Paul Hebert Centre for DNA Barcoding and Biodiversity Studies	Chordata	Actinopterygii	Cypriniformes	Cyprinidae	Cyprininae	Osteobrama	Osteobrama cotio	R A Jamdade	rahul.aqualab@gmail.com	India	Madhya Pradesh	Mandla	Kila ghat	22.577	80.364	441
DBFN	DBFN164-11	NF484	650[0n]	JX983429	Paul Hebert Centre for DNA Barcoding and Biodiversity Studies	Chordata	Actinopterygii	Cypriniformes	Cyprinidae	Cyprininae	Osteobrama	Osteobrama cotio	R A Jamdade	rahul.aqualab@gmail.com	India	Madhya Pradesh	Mandla	Kila ghat	22.577	80.364	441
DBFN	DBFN163-11	NF483	652[0n]	JX983239	Paul Hebert Centre for DNA Barcoding and Biodiversity Studies	Chordata	Actinopterygii	Ovalentaria	Ambassidae		Chanda	Chanda nama	R A Jamdade	rahul.aqualab@gmail.com	India	Madhya Pradesh	Mandla	Kila ghat	22.577	80.364	441
DBFN	DBFN157-11	NF476	649[0n]	JX983266	Paul Hebert Centre for DNA Barcoding and Biodiversity Studies	Chordata	Actinopterygii	Cypriniformes	Cyprinidae	Labeoninae	Cirrhinus	Cirrhinus reba	R A Jamdade	rahul.aqualab@gmail.com	India	Madhya Pradesh	Mandla	Kila ghat	22.577	80.364	441
DBFN	DBFN156-11	NF475	649[0n]	JX983267	Paul Hebert Centre for DNA Barcoding and Biodiversity Studies	Chordata	Actinopterygii	Cypriniformes	Cyprinidae	Labeoninae	Cirrhinus	Cirrhinus reba	R A Jamdade	rahul.aqualab@gmail.com	India	Madhya Pradesh	Mandla	Kila ghat	22.577	80.364	441
DBFN	DBFN153-11	NF468	652[0n]	JX983450	Paul Hebert Centre for DNA Barcoding and Biodiversity Studies	Chordata	Actinopterygii	Cypriniformes	Cyprinidae	Cyprininae	Systomus	Systomus sarana	R A Jamdade	rahul.aqualab@gmail.com	India	Madhya Pradesh	Mandla	Kila ghat	22.577	80.364	441
DBFN	DBFN152-11	NF467	652[0n]	JX983451	Paul Hebert Centre for DNA Barcoding and Biodiversity Studies	Chordata	Actinopterygii	Cypriniformes	Cyprinidae	Cyprininae	Systomus	Systomus sarana	R A Jamdade	rahul.aqualab@gmail.com	India	Madhya Pradesh	Mandla	Kila ghat	22.577	80.364	441
DBFN	DBFN151-11	NF466	652[0n]	JX983334	Paul Hebert Centre for DNA Barcoding and Biodiversity Studies	Chordata	Actinopterygii	Cypriniformes	Cyprinidae	Labeoninae	Labeo	Labeo rohita	R A Jamdade	rahul.aqualab@gmail.com	India	Madhya Pradesh	Mandla	Kila ghat	22.577	80.364	441
DBFN	DBFN150-11	NF465	652[0n]	JX983453	Paul Hebert Centre for DNA Barcoding and Biodiversity Studies	Chordata	Actinopterygii	Cypriniformes	Cyprinidae	Cyprininae	Systomus	Systomus sarana	R A Jamdade	rahul.aqualab@gmail.com	India	Madhya Pradesh	Mandla	Kila ghat	22.577	80.364	441
DBFN	DBFN149-11	NF464	651[0n]	JX983392	Paul Hebert Centre for DNA Barcoding and Biodiversity Studies	Chordata	Actinopterygii	Anabantiformes	Nandidae		Nandus	Nandus nandus	R A Jamdade	rahul.aqualab@gmail.com	India	Madhya Pradesh	Mandla	Kila ghat	22.577	80.364	441
DBFN	DBFN142-11	NF448	561[0n]	JX983284	Paul Hebert Centre for DNA Barcoding and Biodiversity Studies	Chordata	Actinopterygii	Cypriniformes	Cyprinidae	Cyprininae	Cyprinus	Cyprinus carpio	R A Jamdade	rahul.aqualab@gmail.com	India	Madhya Pradesh	Dindori	Narmada ghat	22.948	81.077	660
DBFN	DBFN141-11	NF447	652[0n]	JX983257	Paul Hebert Centre for DNA Barcoding and Biodiversity Studies	Chordata	Actinopterygii	Cypriniformes	Cyprinidae	Labeoninae	Cirrhinus	Cirrhinus mrigala	R A Jamdade	rahul.aqualab@gmail.com	India	Madhya Pradesh	Dindori	Narmada ghat	22.948	81.077	660
DBFN	DBFN124-11	NF420	618[0n]	JX983244	Paul Hebert Centre for DNA Barcoding and Biodiversity Studies	Chordata	Actinopterygii	Anabantiformes	Channidae		Channa	Channa marulius	R A Jamdade	rahul.aqualab@gmail.com	India	Madhya Pradesh	Dindori	Narmada ghat	22.948	81.077	660
DBFN	DBFN119-11	NF356	585[0n]	JX983458	Paul Hebert Centre for DNA Barcoding and Biodiversity Studies	Chordata	Actinopterygii	Cypriniformes	Cyprinidae	Cyprininae	Systomus	Systomus sarana	R A Jamdade	rahul.aqualab@gmail.com	India	Madhya Pradesh	Maheshwar	Maheshwar ghat	22.169	75.587	141
DBFN	DBFN118-11	NF355	600[0n]	JX983460	Paul Hebert Centre for DNA Barcoding and Biodiversity Studies	Chordata	Actinopterygii	Cypriniformes	Cyprinidae	Cyprininae	Systomus	Systomus sarana	R A Jamdade	rahul.aqualab@gmail.com	India	Madhya Pradesh	Maheshwar	Maheshwar ghat	22.169	75.587	141
DBFN	DBFN114-11	NF349	652[0n]	JX983326	Paul Hebert Centre for DNA Barcoding and Biodiversity Studies	Chordata	Actinopterygii	Cypriniformes	Cyprinidae	Labeoninae	Labeo	Labeo boggut	R A Jamdade	rahul.aqualab@gmail.com	India	Madhya Pradesh	Maheshwar	Maheshwar ghat	22.169	75.587	141
DBFN	DBFN113-11	NF348	620[0n]	JX983325	Paul Hebert Centre for DNA Barcoding and Biodiversity Studies	Chordata	Actinopterygii	Cypriniformes	Cyprinidae	Labeoninae	Labeo	Labeo boggut	R A Jamdade	rahul.aqualab@gmail.com	India	Madhya Pradesh	Maheshwar	Maheshwar ghat	22.169	75.587	141
DBFN	DBFN109-11	NF343	652[0n]	JX983389	Paul Hebert Centre for DNA Barcoding and Biodiversity Studies	Chordata	Actinopterygii	Anabantiformes	Nandidae		Nandus	Nandus nandus	R A Jamdade	rahul.aqualab@gmail.com	India	Madhya Pradesh	Maheshwar	Maheshwar ghat	22.169	75.587	141
DBFN	DBFN107-11	NF340	649[0n]	JX983427	Paul Hebert Centre for DNA Barcoding and Biodiversity Studies	Chordata	Actinopterygii	Cypriniformes	Cyprinidae	Cyprininae	Osteobrama	Osteobrama cotio	R A Jamdade	rahul.aqualab@gmail.com	India	Madhya Pradesh	Maheshwar	Maheshwar ghat	22.169	75.587	141
DBFN	DBFN106-11	NF339	652[0n]	JX983240	Paul Hebert Centre for DNA Barcoding and Biodiversity Studies	Chordata	Actinopterygii	Ovalentaria	Ambassidae		Chanda	Chanda nama	R A Jamdade	rahul.aqualab@gmail.com	India	Madhya Pradesh	Maheshwar	Maheshwar ghat	22.169	75.587	141
DBFN	DBFN094-11	NF327	652[0n]	JX983410	Paul Hebert Centre for DNA Barcoding and Biodiversity Studies	Chordata	Actinopterygii	Osteoglossiformes	Notopteridae	Notopterinae	Notopterus	Notopterus notopterus	R A Jamdade	rahul.aqualab@gmail.com	India	Madhya Pradesh	Maheshwar	Maheshwar ghat	22.169	75.587	141
DBFN	DBFN090-11	NF264	652[0n]	JX983457	Paul Hebert Centre for DNA Barcoding and Biodiversity Studies	Chordata	Actinopterygii	Cypriniformes	Cyprinidae	Cyprininae	Systomus	Systomus sarana	R A Jamdade	rahul.aqualab@gmail.com	India	Madhya Pradesh	Hoshangabad	Narmada ghat	22.768	77.718	287
BEAS	BEAS247-22	PHK34	642[0n]	OR148124	University of Delhi	Chordata	Actinopterygii	Cypriniformes	Cyprinidae	Labeoninae	Labeo	Labeo rohita	Ram KRISHAN Negi	negigurukul@gmail.com	India	Punjab	Harike	Harike wetland landing station	31.174	74.991	211
DBFN	DBFN082-11	NF256	652[0n]	JX983403	Paul Hebert Centre for DNA Barcoding and Biodiversity Studies	Chordata	Actinopterygii	Osteoglossiformes	Notopteridae	Notopterinae	Notopterus	Notopterus notopterus	R A Jamdade	rahul.aqualab@gmail.com	India	Madhya Pradesh	Hoshangabad	Narmada ghat	22.768	77.718	287
DBFN	DBFN081-11	NF255	652[0n]	JX983221	Paul Hebert Centre for DNA Barcoding and Biodiversity Studies	Chordata	Actinopterygii	Siluriformes	Bagridae		Sperata	Sperata seenghala	R A Jamdade	rahul.aqualab@gmail.com	India	Madhya Pradesh	Hoshangabad	Narmada ghat	22.768	77.718	287
DBFN	DBFN080-11	NF254	649[0n]	JX983264	Paul Hebert Centre for DNA Barcoding and Biodiversity Studies	Chordata	Actinopterygii	Cypriniformes	Cyprinidae	Labeoninae	Cirrhinus	Cirrhinus reba	R A Jamdade	rahul.aqualab@gmail.com	India	Madhya Pradesh	Hoshangabad	Narmada ghat	22.768	77.718	287
DBFN	DBFN077-11	NF250	624[0n]	JX983263	Paul Hebert Centre for DNA Barcoding and Biodiversity Studies	Chordata	Actinopterygii	Cypriniformes	Cyprinidae	Labeoninae	Cirrhinus	Cirrhinus reba	R A Jamdade	rahul.aqualab@gmail.com	India	Madhya Pradesh	Hoshangabad	Narmada ghat	22.768	77.718	287
DBFN	DBFN071-11	NF242	643[0n]	JX983262	Paul Hebert Centre for DNA Barcoding and Biodiversity Studies	Chordata	Actinopterygii	Cypriniformes	Cyprinidae	Labeoninae	Cirrhinus	Cirrhinus reba	R A Jamdade	rahul.aqualab@gmail.com	India	Madhya Pradesh	Sultanpur	Barna ghat	23.112	77.958	351
DBFN	DBFN069-11	NF240	652[0n]	JX983322	Paul Hebert Centre for DNA Barcoding and Biodiversity Studies	Chordata	Actinopterygii	Cypriniformes	Cyprinidae	Labeoninae	Labeo	Labeo bata	R A Jamdade	rahul.aqualab@gmail.com	India	Madhya Pradesh	Sultanpur	Barna ghat	23.112	77.958	351
DBFN	DBFN068-11	NF239	652[0n]	JX983339	Paul Hebert Centre for DNA Barcoding and Biodiversity Studies	Chordata	Actinopterygii	Cypriniformes	Cyprinidae	Labeoninae	Labeo	Labeo calbasu	R A Jamdade	rahul.aqualab@gmail.com	India	Madhya Pradesh	Sultanpur	Barna ghat	23.112	77.958	351
GDK	GDK107-11	TSPA03	651[0n]	JX260984	Paul Hebert Centre for DNA Barcoding and Biodiversity Studies	Chordata	Actinopterygii	Cypriniformes	Cyprinidae	Labeoninae	Labeo	Labeo boggut	Vikas B. Kalyankar	vikasvb1@gmail.com	India	Maharashtra	Marathwada	Nath Sagar Dam	19.505	75.373	457
DBFN	DBFN060-11	NF229	625[0n]	JX983406	Paul Hebert Centre for DNA Barcoding and Biodiversity Studies	Chordata	Actinopterygii	Osteoglossiformes	Notopteridae	Notopterinae	Notopterus	Notopterus notopterus	R A Jamdade	rahul.aqualab@gmail.com	India	Madhya Pradesh	Sultanpur	Barna ghat	23.112	77.958	351
BEAS	BEAS349-22	PKP12	666[0n]	OR148144	University of Delhi	Chordata	Actinopterygii	Anabantiformes	Nandidae		Nandus	Nandus nandus	Ram KRISHAN Negi	negigurukul@gmail.com	India	Punjab	Kapurthala	Beas mand area	31.365	75.163	216
BEAS	BEAS344-22	PKP7	665[0n]	OR148153	University of Delhi	Chordata	Actinopterygii	Cypriniformes	Cyprinidae	Cyprininae	Osteobrama	Osteobrama cotio	Ram KRISHAN Negi	negigurukul@gmail.com	India	Punjab	Kapurthala	Beas mand area	31.365	75.163	216
GDK	GDK586-13	OBRJ01	651[0n]		Paul Hebert Centre for DNA Barcoding and Biodiversity Studies	Chordata	Actinopterygii	Cypriniformes	Cyprinidae	Labeoninae	Labeo	Labeo calbasu	Dinesh N. Nalage	dineshnalage@gmail.com	India	Andhra Pradesh	Telangana	Dowaleswaram Barrage	16.934	81.772	6
BEAS	BEAS330-22	HPK37	647[0n]	OR148237	University of Delhi	Chordata	Actinopterygii	Siluriformes	Siluridae		Wallago	Wallago attu	Ram KRISHAN Negi	negigurukul@gmail.com	India	Himachal Pradesh	Kangra	Khatiyar fish landing station	31.982	75.96	416
BEAS	BEAS327-22	HPK34	661[0n]	OR148125	University of Delhi	Chordata	Actinopterygii	Cypriniformes	Cyprinidae	Labeoninae	Labeo	Labeo rohita	Ram KRISHAN Negi	negigurukul@gmail.com	India	Himachal Pradesh	Kangra	Jwali Khad	32.148	76.025	440
BEAS	BEAS324-22	HPK31	628[0n]	OR148126	University of Delhi	Chordata	Actinopterygii	Cypriniformes	Cyprinidae	Labeoninae	Labeo	Labeo rohita	Ram KRISHAN Negi	negigurukul@gmail.com	India	Himachal Pradesh	Kangra	Sthana	32.187	76.333	1056
BEAS	BEAS323-22	HPK30	623[0n]	OR148127	University of Delhi	Chordata	Actinopterygii	Cypriniformes	Cyprinidae	Labeoninae	Labeo	Labeo rohita	Ram KRISHAN Negi	negigurukul@gmail.com	India	Himachal Pradesh	Kangra	Barnali, fish landing station	31.952	75.954	442
BEAS	BEAS321-22	HPK28	660[0n]	OR148128	University of Delhi	Chordata	Actinopterygii	Cypriniformes	Cyprinidae	Labeoninae	Labeo	Labeo rohita	Ram KRISHAN Negi	negigurukul@gmail.com	India	Himachal Pradesh	Kangra	Barnali, fish landing station	31.952	75.954	442
BEAS	BEAS307-22	HPK14	657[0n]	OR148235	University of Delhi	Chordata	Actinopterygii	Siluriformes	Siluridae		Wallago	Wallago attu	Ram KRISHAN Negi	negigurukul@gmail.com	India	Himachal Pradesh	Kangra	Khatiyar fish landing station	31.982	75.96	416
GDK	GDK559-13	NNYN03	633[0n]		Paul Hebert Centre for DNA Barcoding and Biodiversity Studies	Chordata	Actinopterygii	Cypriniformes	Cyprinidae	Cyprininae	Osteobrama	Osteobrama cotio	Dinesh N. Nalage	dineshnalage@gmail.com	India	Puducherry	Union Territory of Puducherry	Yanum Estuary	16.723	82.208	2
BEAS	BEAS304-22	HPK11	659[0n]	OR148216	University of Delhi	Chordata	Actinopterygii	Cypriniformes	Cyprinidae	Barbinae	Tor	Tor putitora	Ram KRISHAN Negi	negigurukul@gmail.com	India	Himachal Pradesh	Kangra	Khatiyar fish landing station	31.982	75.96	416
BEAS	BEAS303-22	HPK10	657[0n]	OR148133	University of Delhi	Chordata	Actinopterygii	Cypriniformes	Cyprinidae	Labeoninae	Labeo	Labeo rohita	Ram KRISHAN Negi	negigurukul@gmail.com	India	Himachal Pradesh	Kangra	Jwali Khad	32.148	76.025	440
GDK	GDK556-13	NNPO04	651[0n]		Paul Hebert Centre for DNA Barcoding and Biodiversity Studies	Chordata	Actinopterygii	Osteoglossiformes	Notopteridae	Notopterinae	Notopterus	Notopterus notopterus	Amol D. Kalyankar	amol.hariom@gmail.com	India	Andhra Pradesh	Telangana	Pochampad Dam	18.939	78.349	331
GDK	GDK555-13	NNPO03	634[0n]		Paul Hebert Centre for DNA Barcoding and Biodiversity Studies	Chordata	Actinopterygii	Osteoglossiformes	Notopteridae	Notopterinae	Notopterus	Notopterus notopterus	Amol D. Kalyankar	amol.hariom@gmail.com	India	Andhra Pradesh	Telangana	Pochampad Dam	18.939	78.349	331
BEAS	BEAS300-22	HPK7	652[0n]	OR148135	University of Delhi	Chordata	Actinopterygii	Cypriniformes	Cyprinidae	Labeoninae	Labeo	Labeo rohita	Ram KRISHAN Negi	negigurukul@gmail.com	India	Himachal Pradesh	Kangra	Barnali, fish landing station	31.952	75.954	442
GDK	GDK553-13	NNPO01	651[0n]		Paul Hebert Centre for DNA Barcoding and Biodiversity Studies	Chordata	Actinopterygii	Osteoglossiformes	Notopteridae	Notopterinae	Notopterus	Notopterus notopterus	Amol D. Kalyankar	amol.hariom@gmail.com	India	Andhra Pradesh	Telangana	Pochampad Dam	18.939	78.349	331
GDK	GDK552-13	NNPA12	651[0n]		Paul Hebert Centre for DNA Barcoding and Biodiversity Studies	Chordata	Actinopterygii	Osteoglossiformes	Notopteridae	Notopterinae	Notopterus	Notopterus notopterus	Amol D. Kalyankar	amol.hariom@gmail.com	India	Maharashtra	Marathwada	Nath Sagar Dam	19.505	75.373	457
BEAS	BEAS297-22	HPK4	652[0n]	OR148140	University of Delhi	Chordata	Actinopterygii	Cypriniformes	Cyprinidae	Labeoninae	Labeo	Labeo rohita	Ram KRISHAN Negi	negigurukul@gmail.com	India	Himachal Pradesh	Kangra	Gaj	32.069	76.094	475
GDK	GDK550-13	NNPA10	651[0n]		Paul Hebert Centre for DNA Barcoding and Biodiversity Studies	Chordata	Actinopterygii	Osteoglossiformes	Notopteridae	Notopterinae	Notopterus	Notopterus notopterus	Amol D. Kalyankar	amol.hariom@gmail.com	India	Maharashtra	Marathwada	Nath Sagar Dam	19.505	75.373	457
GDK	GDK549-13	NNPA08	651[0n]		Paul Hebert Centre for DNA Barcoding and Biodiversity Studies	Chordata	Actinopterygii	Osteoglossiformes	Notopteridae	Notopterinae	Notopterus	Notopterus notopterus	Amol D. Kalyankar	amol.hariom@gmail.com	India	Maharashtra	Marathwada	Nath Sagar Dam	19.505	75.373	457
GDK	GDK548-13	NNPA07	651[0n]		Paul Hebert Centre for DNA Barcoding and Biodiversity Studies	Chordata	Actinopterygii	Osteoglossiformes	Notopteridae	Notopterinae	Notopterus	Notopterus notopterus	Amol D. Kalyankar	amol.hariom@gmail.com	India	Maharashtra	Marathwada	Nath Sagar Dam	19.505	75.373	457
GDK	GDK197-12	45v	612[0n]	JX260988	Paul Hebert Centre for DNA Barcoding and Biodiversity Studies	Chordata	Actinopterygii	Cypriniformes	Cyprinidae	Barbinae	Tor	Tor tor	Vikas B. Kalyankar	vikasvb1@gmail.com	India	Maharashtra	Vidarbha	Kargha view point	21.14	79.66	246
GDK	GDK546-13	NNPA04	651[0n]		Paul Hebert Centre for DNA Barcoding and Biodiversity Studies	Chordata	Actinopterygii	Osteoglossiformes	Notopteridae	Notopterinae	Notopterus	Notopterus notopterus	Amol D. Kalyankar	amol.hariom@gmail.com	India	Maharashtra	Marathwada	Nath Sagar Dam	19.505	75.373	457
GDK	GDK545-13	NNPA03	651[0n]		Paul Hebert Centre for DNA Barcoding and Biodiversity Studies	Chordata	Actinopterygii	Osteoglossiformes	Notopteridae	Notopterinae	Notopterus	Notopterus notopterus	Amol D. Kalyankar	amol.hariom@gmail.com	India	Maharashtra	Marathwada	Nath Sagar Dam	19.505	75.373	457
BEAS	BEAS290-22	PHK77	614[0n]	OR148079	University of Delhi	Chordata	Actinopterygii	Siluriformes	Heteropneustidae		Heteropneustes	Heteropneustes fossilis	Ram KRISHAN Negi	negigurukul@gmail.com	India	Punjab	Harike	Harike wetland landing station	31.174	74.991	211
GDK	GDK543-13	NNND03	651[0n]		Paul Hebert Centre for DNA Barcoding and Biodiversity Studies	Chordata	Actinopterygii	Osteoglossiformes	Notopteridae	Notopterinae	Notopterus	Notopterus notopterus	Amol D. Kalyankar	amol.hariom@gmail.com	India	Maharashtra	Marathwada	Vishnupuri Dam	19.148	77.343	346
GDK	GDK542-13	NNND02	651[0n]		Paul Hebert Centre for DNA Barcoding and Biodiversity Studies	Chordata	Actinopterygii	Osteoglossiformes	Notopteridae	Notopterinae	Notopterus	Notopterus notopterus	Amol D. Kalyankar	amol.hariom@gmail.com	India	Maharashtra	Marathwada	Vishnupuri Dam	19.148	77.343	346
GDK	GDK541-13	NNND01	651[0n]		Paul Hebert Centre for DNA Barcoding and Biodiversity Studies	Chordata	Actinopterygii	Osteoglossiformes	Notopteridae	Notopterinae	Notopterus	Notopterus notopterus	Amol D. Kalyankar	amol.hariom@gmail.com	India	Maharashtra	Marathwada	Vishnupuri Dam	19.148	77.343	346
GDK	GDK539-13	NNBS03	651[0n]		Paul Hebert Centre for DNA Barcoding and Biodiversity Studies	Chordata	Actinopterygii	Osteoglossiformes	Notopteridae	Notopterinae	Notopterus	Notopterus notopterus	Dinesh N. Nalage	dineshnalage@gmail.com	India	Andhra Pradesh	Telangana	Basar	18.868	77.962	332
GDK	GDK538-13	NNBS02	651[0n]		Paul Hebert Centre for DNA Barcoding and Biodiversity Studies	Chordata	Actinopterygii	Osteoglossiformes	Notopteridae	Notopterinae	Notopterus	Notopterus notopterus	Dinesh N. Nalage	dineshnalage@gmail.com	India	Andhra Pradesh	Telangana	Basar	18.868	77.962	332
GDK	GDK537-13	NNBS01	651[0n]		Paul Hebert Centre for DNA Barcoding and Biodiversity Studies	Chordata	Actinopterygii	Osteoglossiformes	Notopteridae	Notopterinae	Notopterus	Notopterus notopterus	Dinesh N. Nalage	dineshnalage@gmail.com	India	Andhra Pradesh	Telangana	Basar	18.868	77.962	332
GDK	GDK392-13	GCYN08	651[0n]		Paul Hebert Centre for DNA Barcoding and Biodiversity Studies	Chordata	Actinopterygii	Cypriniformes	Cyprinidae	Labeoninae	Cirrhinus	Cirrhinus mrigala	Dinesh N. Nalage	dineshnalage@gmail.com	India	Puducherry	Union Territory of Puducherry	Yanum Estuary	16.723	82.208	2
BEAS	BEAS280-22	PHK67	636[0n]	OR148143	University of Delhi	Chordata	Actinopterygii	Anabantiformes	Nandidae		Nandus	Nandus nandus	Ram KRISHAN Negi	negigurukul@gmail.com	India	Punjab	Harike	Talwandi	31.158	74.951	210
GDK	GDK532-13	MYRJ01	651[0n]		Paul Hebert Centre for DNA Barcoding and Biodiversity Studies	Chordata	Actinopterygii	Siluriformes	Bagridae		Sperata	Sperata seenghala	Vikas B. Kalyankar	vikasvb1@gmail.com	India	Andhra Pradesh	Telangana	Dowaleswaram Barrage	16.934	81.772	6
BEAS	BEAS277-22	PHK64	627[0n]	OR148157	University of Delhi	Chordata	Actinopterygii	Cypriniformes	Cyprinidae	Cyprininae	Pethia	Pethia conchonius	Ram KRISHAN Negi	negigurukul@gmail.com	India	Punjab	Harike	Kiriyan	31.176	74.976	210
GDK	GDK530-13	MUPA12	651[0n]		Paul Hebert Centre for DNA Barcoding and Biodiversity Studies	Chordata	Actinopterygii	Anabantiformes	Channidae		Channa	Channa marulius	Sandeep R. Rathod	rathod.sr@gmail.com	India	Maharashtra	Marathwada	Nath Sagar Dam	19.505	75.373	457
BEAS	BEAS275-22	PHK62	658[0n]	OR148084	University of Delhi	Chordata	Actinopterygii	Siluriformes	Heteropneustidae		Heteropneustes	Heteropneustes fossilis	Ram KRISHAN Negi	negigurukul@gmail.com	India	Punjab	Harike	Harike wetland landing station	31.174	74.991	211
GDK	GDK528-13	MUPA08	651[0n]		Paul Hebert Centre for DNA Barcoding and Biodiversity Studies	Chordata	Actinopterygii	Anabantiformes	Channidae		Channa	Channa marulius	Sandeep R. Rathod	rathod.sr@gmail.com	India	Maharashtra	Marathwada	Nath Sagar Dam	19.505	75.373	457
BEAS	BEAS270-22	PHK57	660[0n]	OR148085	University of Delhi	Chordata	Actinopterygii	Siluriformes	Heteropneustidae		Heteropneustes	Heteropneustes fossilis	Ram KRISHAN Negi	negigurukul@gmail.com	India	Punjab	Harike	Harike wetland landing station	31.174	74.991	211
GDK	GDK521-13	MUND06	651[0n]		Paul Hebert Centre for DNA Barcoding and Biodiversity Studies	Chordata	Actinopterygii	Anabantiformes	Channidae		Channa	Channa marulius	Sandeep R. Rathod	rathod.sr@gmail.com	India	Maharashtra	Marathwada	Vishnupuri Dam	19.148	77.343	346
GDK	GDK520-13	MUND05	651[0n]		Paul Hebert Centre for DNA Barcoding and Biodiversity Studies	Chordata	Actinopterygii	Anabantiformes	Channidae		Channa	Channa marulius	Dinesh N. Nalage	dineshnalage@gmail.com	India	Maharashtra	Marathwada	Vishnupuri Dam	19.148	77.343	346
GDK	GDK519-13	MUND04	651[0n]		Paul Hebert Centre for DNA Barcoding and Biodiversity Studies	Chordata	Actinopterygii	Anabantiformes	Channidae		Channa	Channa marulius	Sandeep R. Rathod	rathod.sr@gmail.com	India	Maharashtra	Marathwada	Vishnupuri Dam	19.148	77.343	346
GDK	GDK518-13	MUND03	651[0n]		Paul Hebert Centre for DNA Barcoding and Biodiversity Studies	Chordata	Actinopterygii	Anabantiformes	Channidae		Channa	Channa marulius	Sandeep R. Rathod	rathod.sr@gmail.com	India	Maharashtra	Marathwada	Vishnupuri Dam	19.148	77.343	346
BEAS	BEAS261-22	PHK48	668[0n]	OR148141	University of Delhi	Chordata	Actinopterygii	Synbranchiformes	Mastacembelidae		Mastacembelus	Mastacembelus armatus	Ram KRISHAN Negi	negigurukul@gmail.com	India	Punjab	Harike	Jogyawal Maza wala	31.217	75.053	216
BEAS	BEAS252-22	PHK39	659[0n]	OR148090	University of Delhi	Chordata	Actinopterygii	Cypriniformes	Cyprinidae	Labeoninae	Labeo	Labeo boggut	Ram KRISHAN Negi	negigurukul@gmail.com	India	Punjab	Harike	Harike wetland landing station	31.174	74.991	211
GDK	GDK504-13	MPBS02	618[0n]		Paul Hebert Centre for DNA Barcoding and Biodiversity Studies	Chordata	Actinopterygii	Cypriniformes	Cyprinidae	Labeoninae	Labeo	Labeo boggut	Dinesh N. Nalage	dineshnalage@gmail.com	India	Andhra Pradesh	Telangana	Basar	18.868	77.962	332
GDK	GDK501-13	MCYN03	636[0n]		Paul Hebert Centre for DNA Barcoding and Biodiversity Studies	Chordata	Actinopterygii	Cypriniformes	Cyprinidae	Labeoninae	Labeo	Labeo bata	Sandeep R. Rathod	rathod.sr@gmail.com	India	Puducherry	Union Territory of Puducherry	Yanum Estuary	16.723	82.208	2
BEAS	BEAS246-22	PHK33	647[0n]	OR148123	University of Delhi	Chordata	Actinopterygii	Cypriniformes	Cyprinidae	Labeoninae	Labeo	Labeo rohita	Ram KRISHAN Negi	negigurukul@gmail.com	India	Punjab	Harike	Harike wetland landing station	31.174	74.991	211
BEAS	BEAS245-22	PHK32	637[0n]	OR148121	University of Delhi	Chordata	Actinopterygii	Cypriniformes	Cyprinidae	Labeoninae	Labeo	Labeo rohita	Ram KRISHAN Negi	negigurukul@gmail.com	India	Punjab	Harike	Harike wetland landing station	31.174	74.991	211
GDK	GDK498-13	MAPA10	636[0n]		Paul Hebert Centre for DNA Barcoding and Biodiversity Studies	Chordata	Actinopterygii	Cypriniformes	Cyprinidae	Labeoninae	Labeo	Labeo bata	Dinesh N. Nalage	dineshnalage@gmail.com	India	Maharashtra	Marathwada	Nath Sagar Dam	19.505	75.373	457
BEAS	BEAS243-22	PHK30	658[0n]	OR148139	University of Delhi	Chordata	Actinopterygii	Cypriniformes	Cyprinidae	Labeoninae	Labeo	Labeo rohita	Ram KRISHAN Negi	negigurukul@gmail.com	India	Punjab	Harike	Kiriyan	31.176	74.976	210
BEAS	BEAS242-22	PHK29	659[0n]	OR148150	University of Delhi	Chordata	Actinopterygii	Siluriformes	Siluridae		Ompok	Ompok pabo	Ram KRISHAN Negi	negigurukul@gmail.com	India	Punjab	Harike	Talwandi	31.158	74.951	210
BEAS	BEAS239-22	PHK26	659[0n]	OR148073	University of Delhi	Chordata	Actinopterygii	Cypriniformes	Cyprinidae	Danioninae	Esomus	Esomus danrica	Ram KRISHAN Negi	negigurukul@gmail.com	India	Punjab	Harike	Jogyawal Maza wala	31.217	75.053	216
BEAS	BEAS236-22	PHK23	666[0n]	OR148149	University of Delhi	Chordata	Actinopterygii	Siluriformes	Siluridae		Ompok	Ompok pabo	Ram KRISHAN Negi	negigurukul@gmail.com	India	Punjab	Harike	Talwandi	31.158	74.951	210
BEAS	BEAS234-22	PHK21	658[0n]	OR148155	University of Delhi	Chordata	Actinopterygii	Cypriniformes	Cyprinidae	Cyprininae	Pethia	Pethia conchonius	Ram KRISHAN Negi	negigurukul@gmail.com	India	Punjab	Harike	Jogyawal Maza wala	31.217	75.053	216
GDK	GDK486-13	LRPA15	651[0n]		Paul Hebert Centre for DNA Barcoding and Biodiversity Studies	Chordata	Actinopterygii	Cypriniformes	Cyprinidae	Labeoninae	Labeo	Labeo rohita	Amol D. Kalyankar	amol.hariom@gmail.com	India	Maharashtra	Marathwada	Nath Sagar Dam	19.505	75.373	457
GDK	GDK484-13	LRPA11	651[0n]		Paul Hebert Centre for DNA Barcoding and Biodiversity Studies	Chordata	Actinopterygii	Cypriniformes	Cyprinidae	Labeoninae	Labeo	Labeo rohita	Sandeep R. Rathod	rathod.sr@gmail.com	India	Maharashtra	Marathwada	Nath Sagar Dam	19.505	75.373	457
GDK	GDK483-13	LRPA10	651[0n]		Paul Hebert Centre for DNA Barcoding and Biodiversity Studies	Chordata	Actinopterygii	Anabantiformes	Channidae		Channa	Channa punctata	Dinesh N. Nalage	dineshnalage@gmail.com	India	Maharashtra	Marathwada	Nath Sagar Dam	19.505	75.373	457
GDK	GDK482-13	LRPA09	651[0n]		Paul Hebert Centre for DNA Barcoding and Biodiversity Studies	Chordata	Actinopterygii	Cypriniformes	Cyprinidae	Labeoninae	Labeo	Labeo rohita	Sandeep R. Rathod	rathod.sr@gmail.com	India	Maharashtra	Marathwada	Nath Sagar Dam	19.505	75.373	457
BEAS	BEAS227-22	PHK14	658[0n]	OR148148	University of Delhi	Chordata	Actinopterygii	Osteoglossiformes	Notopteridae	Notopterinae	Notopterus	Notopterus notopterus	Ram KRISHAN Negi	negigurukul@gmail.com	India	Punjab	Harike	Jogyawal Maza wala	31.217	75.053	216
GDK	GDK480-13	LRPA07	651[0n]		Paul Hebert Centre for DNA Barcoding and Biodiversity Studies	Chordata	Actinopterygii	Cypriniformes	Cyprinidae	Labeoninae	Labeo	Labeo rohita	Sandeep R. Rathod	rathod.sr@gmail.com	India	Maharashtra	Marathwada	Nath Sagar Dam	19.505	75.373	457
GDK	GDK479-13	LRPA06	651[0n]		Paul Hebert Centre for DNA Barcoding and Biodiversity Studies	Chordata	Actinopterygii	Cypriniformes	Cyprinidae	Labeoninae	Labeo	Labeo rohita	Sandeep R. Rathod	rathod.sr@gmail.com	India	Maharashtra	Marathwada	Nath Sagar Dam	19.505	75.373	457
GDK	GDK478-13	LRPA05	651[0n]		Paul Hebert Centre for DNA Barcoding and Biodiversity Studies	Chordata	Actinopterygii	Cypriniformes	Cyprinidae	Labeoninae	Labeo	Labeo rohita	Sandeep R. Rathod	rathod.sr@gmail.com	India	Maharashtra	Marathwada	Nath Sagar Dam	19.505	75.373	457
GDK	GDK477-13	LRPA04	651[0n]		Paul Hebert Centre for DNA Barcoding and Biodiversity Studies	Chordata	Actinopterygii	Cypriniformes	Cyprinidae	Labeoninae	Labeo	Labeo rohita	Sandeep R. Rathod	rathod.sr@gmail.com	India	Maharashtra	Marathwada	Nath Sagar Dam	19.505	75.373	457
GDK	GDK476-13	LRND05	651[0n]		Paul Hebert Centre for DNA Barcoding and Biodiversity Studies	Chordata	Actinopterygii	Cypriniformes	Cyprinidae	Labeoninae	Labeo	Labeo rohita	Sandeep R. Rathod	rathod.sr@gmail.com	India	Maharashtra	Marathwada	Vishnupuri Dam	19.148	77.343	346
GDK	GDK475-13	LRND04	651[0n]		Paul Hebert Centre for DNA Barcoding and Biodiversity Studies	Chordata	Actinopterygii	Cypriniformes	Cyprinidae	Labeoninae	Labeo	Labeo rohita	Sandeep R. Rathod	rathod.sr@gmail.com	India	Maharashtra	Marathwada	Vishnupuri Dam	19.148	77.343	346
BEAS	BEAS219-22	PHK6	658[0n]	OR148146	University of Delhi	Chordata	Actinopterygii	Osteoglossiformes	Notopteridae	Notopterinae	Notopterus	Notopterus notopterus	Ram KRISHAN Negi	negigurukul@gmail.com	India	Punjab	Harike	Harike wetland landing station	31.174	74.991	211
BEAS	BEAS218-22	PHK5	656[0n]	OR148158	University of Delhi	Chordata	Actinopterygii	Siluriformes	Ritidae		Rita	Rita rita	Ram KRISHAN Negi	negigurukul@gmail.com	India	Punjab	Harike	Jogyawal Maza wala	31.217	75.053	216
GDK	GDK469-13	LLND01	651[0n]		Paul Hebert Centre for DNA Barcoding and Biodiversity Studies	Chordata	Actinopterygii	Cypriniformes	Cyprinidae	Labeoninae	Labeo	Labeo boggut	Dinesh N. Nalage	dineshnalage@gmail.com	India	Maharashtra	Marathwada	Vishnupuri Dam	19.148	77.343	346
GDK	GDK468-13	LDPO07	651[0n]		Paul Hebert Centre for DNA Barcoding and Biodiversity Studies	Chordata	Actinopterygii	Cypriniformes	Cyprinidae	Labeoninae	Labeo	Labeo rohita	Sandeep R. Rathod	rathod.sr@gmail.com	India	Andhra Pradesh	Telangana	Pochampad Dam	18.939	78.349	331
GDK	GDK467-13	LDPO06	633[0n]		Paul Hebert Centre for DNA Barcoding and Biodiversity Studies	Chordata	Actinopterygii	Cypriniformes	Cyprinidae	Labeoninae	Labeo	Labeo bata	Sandeep R. Rathod	rathod.sr@gmail.com	India	Andhra Pradesh	Telangana	Pochampad Dam	18.927	78.34	328
GDK	GDK466-13	LDPO05	651[0n]		Paul Hebert Centre for DNA Barcoding and Biodiversity Studies	Chordata	Actinopterygii	Osteoglossiformes	Notopteridae	Notopterinae	Notopterus	Notopterus notopterus	Dinesh N. Nalage	dineshnalage@gmail.com	India	Andhra Pradesh	Telangana	Pochampad Dam	18.939	78.349	331
GDK	GDK464-13	LDPO03	651[0n]		Paul Hebert Centre for DNA Barcoding and Biodiversity Studies	Chordata	Actinopterygii	Cypriniformes	Cyprinidae	Labeoninae	Labeo	Labeo rohita	Dinesh N. Nalage	dineshnalage@gmail.com	India	Andhra Pradesh	Telangana	Pochampad Dam	18.939	78.349	331
GDK	GDK463-13	LDPO02	651[0n]		Paul Hebert Centre for DNA Barcoding and Biodiversity Studies	Chordata	Actinopterygii	Cypriniformes	Cyprinidae	Labeoninae	Labeo	Labeo rohita	Dinesh N. Nalage	dineshnalage@gmail.com	India	Andhra Pradesh	Telangana	Pochampad Dam	18.939	78.349	331
GDK	GDK461-13	LDBS01	651[0n]		Paul Hebert Centre for DNA Barcoding and Biodiversity Studies	Chordata	Actinopterygii	Cypriniformes	Cyprinidae	Labeoninae	Labeo	Labeo rohita	Dinesh N. Nalage	dineshnalage@gmail.com	India	Andhra Pradesh	Telangana	Basar	18.868	77.962	332
GDK	GDK460-13	LCYN07	651[0n]		Paul Hebert Centre for DNA Barcoding and Biodiversity Studies	Chordata	Actinopterygii	Cypriniformes	Cyprinidae	Labeoninae	Labeo	Labeo calbasu	Dinesh N. Nalage	dineshnalage@gmail.com	India	Puducherry	Union Territory of Puducherry	Yanum Estuary	16.723	82.208	2
GDK	GDK459-13	LCYN05	651[0n]		Paul Hebert Centre for DNA Barcoding and Biodiversity Studies	Chordata	Actinopterygii	Cypriniformes	Cyprinidae	Labeoninae	Labeo	Labeo calbasu	Dinesh N. Nalage	dineshnalage@gmail.com	India	Puducherry	Union Territory of Puducherry	Yanum Estuary	16.723	82.208	2
GDK	GDK458-13	LCYN04	651[0n]		Paul Hebert Centre for DNA Barcoding and Biodiversity Studies	Chordata	Actinopterygii	Cypriniformes	Cyprinidae	Labeoninae	Labeo	Labeo calbasu	Amol D. Kalyankar	amol.hariom@gmail.com	India	Puducherry	Union Territory of Puducherry	Yanum Estuary	16.723	82.208	2
GDK	GDK457-13	LCYN03	651[0n]		Paul Hebert Centre for DNA Barcoding and Biodiversity Studies	Chordata	Actinopterygii	Cypriniformes	Cyprinidae	Labeoninae	Labeo	Labeo calbasu	Dinesh N. Nalage	dineshnalage@gmail.com	India	Puducherry	Union Territory of Puducherry	Yanum Estuary	16.723	82.208	2
GDK	GDK456-13	LCYN02	636[0n]		Paul Hebert Centre for DNA Barcoding and Biodiversity Studies	Chordata	Actinopterygii	Cypriniformes	Cyprinidae	Labeoninae	Labeo	Labeo calbasu	Dinesh N. Nalage	dineshnalage@gmail.com	India	Puducherry	Union Territory of Puducherry	Yanum Estuary	16.723	82.208	2
GDK	GDK455-13	LCYN01	651[0n]		Paul Hebert Centre for DNA Barcoding and Biodiversity Studies	Chordata	Actinopterygii	Cypriniformes	Cyprinidae	Labeoninae	Labeo	Labeo calbasu	Dinesh N. Nalage	dineshnalage@gmail.com	India	Puducherry	Union Territory of Puducherry	Yanum Estuary	16.723	82.208	2
GDK	GDK454-13	LCPO02	636[0n]		Paul Hebert Centre for DNA Barcoding and Biodiversity Studies	Chordata	Actinopterygii	Cypriniformes	Cyprinidae	Labeoninae	Labeo	Labeo calbasu	Amol D. Kalyankar	amol.hariom@gmail.com	India	Andhra Pradesh	Telangana	Pochampad Dam	18.939	78.349	331
GDK	GDK453-13	LCBS05	651[0n]		Paul Hebert Centre for DNA Barcoding and Biodiversity Studies	Chordata	Actinopterygii	Cypriniformes	Cyprinidae	Labeoninae	Labeo	Labeo calbasu	Dinesh N. Nalage	dineshnalage@gmail.com	India	Andhra Pradesh	Telangana	Basar	18.868	77.962	332
GDK	GDK452-13	LCBS04	651[0n]		Paul Hebert Centre for DNA Barcoding and Biodiversity Studies	Chordata	Actinopterygii	Cypriniformes	Cyprinidae	Labeoninae	Labeo	Labeo calbasu	Dinesh N. Nalage	dineshnalage@gmail.com	India	Andhra Pradesh	Telangana	Basar	18.868	77.962	332
GDK	GDK450-13	LCBS02	651[0n]		Paul Hebert Centre for DNA Barcoding and Biodiversity Studies	Chordata	Actinopterygii	Cypriniformes	Cyprinidae	Labeoninae	Labeo	Labeo calbasu	Dinesh N. Nalage	dineshnalage@gmail.com	India	Andhra Pradesh	Telangana	Basar	18.868	77.962	332
GDK	GDK449-13	LCBS01	636[0n]		Paul Hebert Centre for DNA Barcoding and Biodiversity Studies	Chordata	Actinopterygii	Cypriniformes	Cyprinidae	Labeoninae	Labeo	Labeo calbasu	Amol D. Kalyankar	amol.hariom@gmail.com	India	Andhra Pradesh	Telangana	Basar	18.868	77.962	332
GDK	GDK448-13	LBPA04	651[0n]		Paul Hebert Centre for DNA Barcoding and Biodiversity Studies	Chordata	Actinopterygii	Cypriniformes	Cyprinidae	Cyprininae	Systomus	Systomus sarana	Amol D. Kalyankar	amol.hariom@gmail.com	India	Maharashtra	Marathwada	Nath Sagar Dam	19.505	75.373	457
GDK	GDK447-13	LBPA03	651[0n]		Paul Hebert Centre for DNA Barcoding and Biodiversity Studies	Chordata	Actinopterygii	Cypriniformes	Cyprinidae	Cyprininae	Systomus	Systomus sarana	Dinesh N. Nalage	dineshnalage@gmail.com	India	Maharashtra	Marathwada	Nath Sagar Dam	19.505	75.373	457
GDK	GDK446-13	LBPA02	633[0n]		Paul Hebert Centre for DNA Barcoding and Biodiversity Studies	Chordata	Actinopterygii	Cypriniformes	Cyprinidae	Cyprininae	Systomus	Systomus sarana	Amol D. Kalyankar	amol.hariom@gmail.com	India	Maharashtra	Marathwada	Nath Sagar Dam	19.505	75.373	457
GDK	GDK445-13	LBPA01	651[0n]		Paul Hebert Centre for DNA Barcoding and Biodiversity Studies	Chordata	Actinopterygii	Cypriniformes	Cyprinidae	Cyprininae	Systomus	Systomus sarana	Amol D. Kalyankar	amol.hariom@gmail.com	India	Maharashtra	Marathwada	Nath Sagar Dam	19.505	75.373	457
GDK	GDK444-13	KOUK5	651[0n]		Paul Hebert Centre for DNA Barcoding and Biodiversity Studies	Chordata	Actinopterygii	Cypriniformes	Cyprinidae	Cyprininae	Cyprinus	Cyprinus carpio	Dinesh N. Nalage	dineshnalage@gmail.com	India	Maharashtra	Vidarbha	Umarkhed, Painganga river	19.6	77.6	177
GDK	GDK443-13	KOUK4	651[0n]		Paul Hebert Centre for DNA Barcoding and Biodiversity Studies	Chordata	Actinopterygii	Cypriniformes	Cyprinidae	Cyprininae	Cyprinus	Cyprinus carpio	Dinesh N. Nalage	dineshnalage@gmail.com	India	Maharashtra	Vidarbha	Umarkhed, Painganga river	19.6	77.6	177
GDK	GDK442-13	KOUK3	651[0n]		Paul Hebert Centre for DNA Barcoding and Biodiversity Studies	Chordata	Actinopterygii	Cypriniformes	Cyprinidae	Cyprininae	Cyprinus	Cyprinus carpio	Dinesh N. Nalage	dineshnalage@gmail.com	India	Maharashtra	Vidarbha	Umarkhed, Painganga river	19.6	77.6	177
GDK	GDK441-13	KOUK2	651[0n]		Paul Hebert Centre for DNA Barcoding and Biodiversity Studies	Chordata	Actinopterygii	Cypriniformes	Cyprinidae	Cyprininae	Cyprinus	Cyprinus carpio	Dinesh N. Nalage	dineshnalage@gmail.com	India	Maharashtra	Vidarbha	Umarkhed, Painganga river	19.6	77.6	177
GDK	GDK440-13	KOUK1	651[0n]		Paul Hebert Centre for DNA Barcoding and Biodiversity Studies	Chordata	Actinopterygii	Cypriniformes	Cyprinidae	Cyprininae	Cyprinus	Cyprinus carpio	Dinesh N. Nalage	dineshnalage@gmail.com	India	Maharashtra	Vidarbha	Umarkhed, Painganga river	19.6	77.6	177
GDK	GDK438-13	KOUK	651[0n]		Paul Hebert Centre for DNA Barcoding and Biodiversity Studies	Chordata	Actinopterygii	Cypriniformes	Cyprinidae	Cyprininae	Cyprinus	Cyprinus carpio	Dinesh N. Nalage	dineshnalage@gmail.com	India	Maharashtra	Vidarbha	Umarkhed, Painganga river	19.6	77.6	177
GDK	GDK436-13	JCYN04	636[0n]		Paul Hebert Centre for DNA Barcoding and Biodiversity Studies	Chordata	Actinopterygii	Cypriniformes	Cyprinidae	Labeoninae	Labeo	Labeo rohita	Dinesh N. Nalage	dineshnalage@gmail.com	India	Puducherry	Union Territory of Puducherry	Yanum Estuary	16.723	82.208	2
GDK	GDK429-13	HLNA03	652[0n]		Paul Hebert Centre for DNA Barcoding and Biodiversity Studies	Chordata	Actinopterygii	Cypriniformes	Cyprinidae	Labeoninae	Cirrhinus	Cirrhinus reba	Dinesh N. Nalage	dineshnalage@gmail.com	India	Maharashtra	Vidharbha	Ghungus	19.56	79.05	181
GDK	GDK428-13	HLNA02	633[0n]		Paul Hebert Centre for DNA Barcoding and Biodiversity Studies	Chordata	Actinopterygii	Cypriniformes	Cyprinidae	Labeoninae	Labeo	Labeo calbasu	Dinesh N. Nalage	dineshnalage@gmail.com	India	Maharashtra	Vidharbha	Ghungus	19.56	79.05	181
GDK	GDK427-13	HLNA01	652[0n]		Paul Hebert Centre for DNA Barcoding and Biodiversity Studies	Chordata	Actinopterygii	Cypriniformes	Cyprinidae	Labeoninae	Cirrhinus	Cirrhinus reba	Dinesh N. Nalage	dineshnalage@gmail.com	India	Maharashtra	Vidharbha	Ghungus	19.56	79.05	181
GDK	GDK426-13	HLBS04	651[0n]		Paul Hebert Centre for DNA Barcoding and Biodiversity Studies	Chordata	Actinopterygii	Cypriniformes	Cyprinidae	Barbinae	Tor	Tor tor	Vikas B. Kalyankar	vikasvb1@gmail.com	India	Andhra Pradesh	Telangana	Basar	18.868	77.962	332
GDK	GDK425-13	HLBS02	639[0n]		Paul Hebert Centre for DNA Barcoding and Biodiversity Studies	Chordata	Actinopterygii	Cypriniformes	Cyprinidae	Labeoninae	Labeo	Labeo calbasu	Dinesh N. Nalage	dineshnalage@gmail.com	India	Andhra Pradesh	Telangana	Basar	18.868	77.962	332
GDK	GDK424-13	HLBS01	636[0n]		Paul Hebert Centre for DNA Barcoding and Biodiversity Studies	Chordata	Actinopterygii	Cypriniformes	Cyprinidae	Labeoninae	Cirrhinus	Cirrhinus mrigala	Dinesh N. Nalage	dineshnalage@gmail.com	India	Andhra Pradesh	Telangana	Basar	18.868	77.962	332
GDK	GDK423-13	HIYN02	636[0n]		Paul Hebert Centre for DNA Barcoding and Biodiversity Studies	Chordata	Actinopterygii	Cypriniformes	Cyprinidae	Labeoninae	Labeo	Labeo calbasu	Amol D. Kalyankar	amol.hariom@gmail.com	India	Puducherry	Union Territory of Puducherry	Yanum Estuary	16.723	82.208	2
GDK	GDK421-13	HFPA07	630[0n]		Paul Hebert Centre for DNA Barcoding and Biodiversity Studies	Chordata	Actinopterygii	Siluriformes	Heteropneustidae		Heteropneustes	Heteropneustes fossilis	Dinesh N. Nalage	dineshnalage@gmail.com	India	Maharashtra	Marathwada	Nath Sagar Dam	19.505	75.373	457
GDK	GDK420-13	HFPA06	651[0n]		Paul Hebert Centre for DNA Barcoding and Biodiversity Studies	Chordata	Actinopterygii	Siluriformes	Heteropneustidae		Heteropneustes	Heteropneustes fossilis	Amol D. Kalyankar	amol.hariom@gmail.com	India	Maharashtra	Marathwada	Nath Sagar Dam	19.505	75.373	457
GDK	GDK419-13	HFPA05	651[0n]		Paul Hebert Centre for DNA Barcoding and Biodiversity Studies	Chordata	Actinopterygii	Siluriformes	Heteropneustidae		Heteropneustes	Heteropneustes fossilis	Amol D. Kalyankar	amol.hariom@gmail.com	India	Maharashtra	Marathwada	Nath Sagar Dam	19.505	75.373	457
GDK	GDK418-13	HFPA04	651[0n]		Paul Hebert Centre for DNA Barcoding and Biodiversity Studies	Chordata	Actinopterygii	Siluriformes	Heteropneustidae		Heteropneustes	Heteropneustes fossilis	Amol D. Kalyankar	amol.hariom@gmail.com	India	Maharashtra	Marathwada	Nath Sagar Dam	19.505	75.373	457
BEAS	BEAS283-22	PHK70	658[0n]	OR148145	University of Delhi	Chordata	Actinopterygii	Anabantiformes	Nandidae		Nandus	Nandus nandus	Ram KRISHAN Negi	negigurukul@gmail.com	India	Punjab	Harike	Jogyawal Maza wala	31.217	75.053	216
ANGEN	ANGEN265-15	LQDWL-MP1415-FISH-221	639[0n]		Gujarat Biodiversity Gene Bank	Chordata	Actinopterygii	Siluriformes	Heteropneustidae		Heteropneustes	Heteropneustes fossilis	P. C. Mankodi	pcmankodi@yahoo.com	India	Gujarat	RAJKOT	NYARI DAM	22.238	70.7139	85.6498
ANGEN	ANGEN264-15	LQDWL-MP1415-FISH-319	633[0n]		Gujarat Biodiversity Gene Bank	Chordata	Actinopterygii	Cypriniformes	Cyprinidae	Labeoninae	Labeo	Labeo bata	P. C. Mankodi	pcmankodi@yahoo.com	India	Gujarat	PANCHMAHAL	SANTRAMPUR	23.1895	73.8928	109.729
ANGEN	ANGEN263-15	LQDWL-MP1415-FISH-318	633[1n]		Gujarat Biodiversity Gene Bank	Chordata	Actinopterygii	Cypriniformes	Cyprinidae	Cyprininae	Systomus	Systomus sarana	P. C. Mankodi	pcmankodi@yahoo.com	India	Gujarat	RAJKOT	NYARI DAM	22.238	70.7139	85.6498
GDK	GDK536-13	NBND03	633[0n]		Paul Hebert Centre for DNA Barcoding and Biodiversity Studies	Chordata	Actinopterygii	Cypriniformes	Cyprinidae	Labeoninae	Labeo	Labeo bata	Sandeep R. Rathod	rathod.sr@gmail.com	India	Maharashtra	Marathwada	Vishnupuri Dam	19.148	77.343	346
ANGEN	ANGEN259-15	LQDWL-MP1415-FISH-316	638[2n]		Gujarat Biodiversity Gene Bank	Chordata	Actinopterygii	Synbranchiformes	Mastacembelidae		Mastacembelus	Mastacembelus armatus	P. C. Mankodi	pcmankodi@yahoo.com	India	Gujarat	BANASKANTHA	DANTIWADA	24.3371	72.338	113.387
BEAS	BEAS278-22	PHK65	622[0n]	OR148082	University of Delhi	Chordata	Actinopterygii	Siluriformes	Heteropneustidae		Heteropneustes	Heteropneustes fossilis	Ram KRISHAN Negi	negigurukul@gmail.com	India	Punjab	Harike	Harike wetland landing station	31.174	74.991	211
BEAS	BEAS276-22	PHK63	658[0n]	OR148083	University of Delhi	Chordata	Actinopterygii	Siluriformes	Heteropneustidae		Heteropneustes	Heteropneustes fossilis	Ram KRISHAN Negi	negigurukul@gmail.com	India	Punjab	Harike	Harike wetland landing station	31.174	74.991	211
DBFN	DBFN256-11	NF708	652[0n]	JX983331	Paul Hebert Centre for DNA Barcoding and Biodiversity Studies	Chordata	Actinopterygii	Cypriniformes	Cyprinidae	Labeoninae	Labeo	Labeo boggut	R A Jamdade	rahul.aqualab@gmail.com	India	Madhya Pradesh	Sultanpur	Barna ghat	23.112	77.958	351
GDK	GDK266-12	BBGA01	606[0n]	JX887610	Paul Hebert Centre for DNA Barcoding and Biodiversity Studies	Chordata	Actinopterygii	Cypriniformes	Cyprinidae	Barbinae	Tor	Tor tor	Amol D. Kalyankar	amol.hariom@gmail.com	India	Maharashtra	North Maharashtra	Gangapur Dam	20.027	73.663	613
DBFN	DBFN055-11	NF224	650[0n]	JX983425	Paul Hebert Centre for DNA Barcoding and Biodiversity Studies	Chordata	Actinopterygii	Cypriniformes	Cyprinidae	Cyprininae	Osteobrama	Osteobrama cotio	R A Jamdade	rahul.aqualab@gmail.com	India	Madhya Pradesh	Sultanpur	Barna ghat	23.112	77.958	351
DBFN	DBFN054-11	NF223	636[0n]	JX983424	Paul Hebert Centre for DNA Barcoding and Biodiversity Studies	Chordata	Actinopterygii	Cypriniformes	Cyprinidae	Cyprininae	Osteobrama	Osteobrama cotio	R A Jamdade	rahul.aqualab@gmail.com	India	Madhya Pradesh	Sultanpur	Barna ghat	23.112	77.958	351
DSCHA	NRSC049-12	NRS049	653[0n]	KJ937388	University of Kerala	Chordata	Actinopterygii	Anabantiformes	Channidae		Channa	Channa marulius			India				23.5863	81.173
DBFN	DBFN050-11	NF219	644[0n]	JX983391	Paul Hebert Centre for DNA Barcoding and Biodiversity Studies	Chordata	Actinopterygii	Anabantiformes	Nandidae		Nandus	Nandus nandus	R A Jamdade	rahul.aqualab@gmail.com	India	Madhya Pradesh	Sultanpur	Barna ghat	23.112	77.958	351
DSCHA	NRSC047-12	NRS047	653[0n]	KJ937348	University of Kerala	Chordata	Actinopterygii	Anabantiformes	Channidae		Channa	Channa marulius			India				23.5863	81.173
DBFN	DBFN048-11	NF217	607[0n]	JX983459	Paul Hebert Centre for DNA Barcoding and Biodiversity Studies	Chordata	Actinopterygii	Cypriniformes	Cyprinidae	Cyprininae	Systomus	Systomus sarana	R A Jamdade	rahul.aqualab@gmail.com	India	Madhya Pradesh	Sultanpur	Barna ghat	23.112	77.958	351
DBFN	DBFN047-11	NF200	652[0n]	JX983340	Paul Hebert Centre for DNA Barcoding and Biodiversity Studies	Chordata	Actinopterygii	Cypriniformes	Cyprinidae	Labeoninae	Labeo	Labeo calbasu	R A Jamdade	rahul.aqualab@gmail.com	India	Madhya Pradesh	Tawa	Tawa dam	22.558	77.963	350
DBFN	DBFN046-11	NF199	652[0n]	JX983448	Paul Hebert Centre for DNA Barcoding and Biodiversity Studies	Chordata	Actinopterygii	Cypriniformes	Cyprinidae	Cyprininae	Systomus	Systomus sarana	R A Jamdade	rahul.aqualab@gmail.com	India	Madhya Pradesh	Tawa	Tawa dam	22.558	77.963	350
DBFN	DBFN038-11	NF140	652[0n]	JX983452	Paul Hebert Centre for DNA Barcoding and Biodiversity Studies	Chordata	Actinopterygii	Cypriniformes	Cyprinidae	Cyprininae	Systomus	Systomus sarana	R A Jamdade	rahul.aqualab@gmail.com	India	Madhya Pradesh	Bhamni	Bhamni ghat	22.48	80.383	448
DBFN	DBFN027-11	NF115	644[0n]	JX983444	Paul Hebert Centre for DNA Barcoding and Biodiversity Studies	Chordata	Actinopterygii	Cypriniformes	Cyprinidae	Cyprininae	Systomus	Systomus sarana	R A Jamdade	rahul.aqualab@gmail.com	India	Madhya Pradesh	Dindori	Narmada ghat	22.948	81.077	660
DBFN	DBFN024-11	NF112	652[0n]	JX983405	Paul Hebert Centre for DNA Barcoding and Biodiversity Studies	Chordata	Actinopterygii	Osteoglossiformes	Notopteridae	Notopterinae	Notopterus	Notopterus notopterus	R A Jamdade	rahul.aqualab@gmail.com	India	Madhya Pradesh	Dindori	Narmada ghat	22.948	81.077	660
DBFN	DBFN021-11	NF108	615[0n]	JX983265	Paul Hebert Centre for DNA Barcoding and Biodiversity Studies	Chordata	Actinopterygii	Cypriniformes	Cyprinidae	Labeoninae	Cirrhinus	Cirrhinus reba	R A Jamdade	rahul.aqualab@gmail.com	India	Madhya Pradesh	Dindori	Narmada ghat	22.948	81.077	660
DBFN	DBFN018-11	NF104	649[0n]	JX983268	Paul Hebert Centre for DNA Barcoding and Biodiversity Studies	Chordata	Actinopterygii	Cypriniformes	Cyprinidae	Labeoninae	Cirrhinus	Cirrhinus reba	R A Jamdade	rahul.aqualab@gmail.com	India	Madhya Pradesh	Dindori	Narmada ghat	22.948	81.077	660
DBFN	DBFN014-11	NF99	652[0n]	JX983324	Paul Hebert Centre for DNA Barcoding and Biodiversity Studies	Chordata	Actinopterygii	Cypriniformes	Cyprinidae	Labeoninae	Labeo	Labeo boggut	R A Jamdade	rahul.aqualab@gmail.com	India	Madhya Pradesh	Dindori	Narmada ghat	22.948	81.077	660
DBFN	DBFN010-11	NF36	619[0n]	JX983258	Paul Hebert Centre for DNA Barcoding and Biodiversity Studies	Chordata	Actinopterygii	Cypriniformes	Cyprinidae	Labeoninae	Cirrhinus	Cirrhinus mrigala	R A Jamdade	rahul.aqualab@gmail.com	India	Madhya Pradesh	Maheshwar	Maheshwar ghat	22.169	75.587	141
ANGEN	ANGEN304-15	LQDWL-MP1415-FISH-202	621[1n]		Gujarat Biodiversity Gene Bank	Chordata	Actinopterygii	Ovalentaria	Ambassidae		Chanda	Chanda nama	P. C. Mankodi	pcmankodi@yahoo.com	India	Gujarat	VADODARA	SINDROT	22.3291	73.0649	39
DBFN	DBFN008-11	NF34	627[0n]	JX983335	Paul Hebert Centre for DNA Barcoding and Biodiversity Studies	Chordata	Actinopterygii	Cypriniformes	Cyprinidae	Labeoninae	Labeo	Labeo rohita	R A Jamdade	rahul.aqualab@gmail.com	India	Madhya Pradesh	Maheshwar	Maheshwar ghat	22.169	75.587	141
DBFN	DBFN006-11	NF32	621[0n]	JX983386	Paul Hebert Centre for DNA Barcoding and Biodiversity Studies	Chordata	Actinopterygii	Anabantiformes	Nandidae		Nandus	Nandus nandus	R A Jamdade	rahul.aqualab@gmail.com	India	Madhya Pradesh	Maheshwar	Maheshwar ghat	22.169	75.587	141
DBFN	DBFN004-11	NF22	592[0n]	JX983243	Paul Hebert Centre for DNA Barcoding and Biodiversity Studies	Chordata	Actinopterygii	Anabantiformes	Channidae		Channa	Channa marulius	R A Jamdade	rahul.aqualab@gmail.com	India	Madhya Pradesh	Maheshwar	Maheshwar ghat	22.169	75.587	141
DBFN	DBFN002-11	NF20	651[0n]	JX983310	Paul Hebert Centre for DNA Barcoding and Biodiversity Studies	Chordata	Actinopterygii	Siluriformes	Heteropneustidae		Heteropneustes	Heteropneustes fossilis	R A Jamdade	rahul.aqualab@gmail.com	India	Madhya Pradesh	Maheshwar	Maheshwar ghat	22.169	75.587	141
BEAS	BEAS232-22	PHK19	667[0n]	OR148152	University of Delhi	Chordata	Actinopterygii	Cypriniformes	Cyprinidae	Cyprininae	Osteobrama	Osteobrama cotio	Ram KRISHAN Negi	negigurukul@gmail.com	India	Punjab	Harike	Jogyawal Maza wala	31.217	75.053	216
BEAS	BEAS244-22	PHK31	641[0n]	OR148089	University of Delhi	Chordata	Actinopterygii	Cypriniformes	Cyprinidae	Labeoninae	Labeo	Labeo boggut	Ram KRISHAN Negi	negigurukul@gmail.com	India	Punjab	Harike	Talwandi	31.158	74.951	210
BEAS	BEAS230-22	PHK17	648[0n]	OR148147	University of Delhi	Chordata	Actinopterygii	Osteoglossiformes	Notopteridae	Notopterinae	Notopterus	Notopterus notopterus	Ram KRISHAN Negi	negigurukul@gmail.com	India	Punjab	Harike	Jogyawal Maza wala	31.217	75.053	216
GDK	GDK481-13	LRPA08	636[0n]		Paul Hebert Centre for DNA Barcoding and Biodiversity Studies	Chordata	Actinopterygii	Cypriniformes	Cyprinidae	Labeoninae	Labeo	Labeo rohita	Sandeep R. Rathod	rathod.sr@gmail.com	India	Maharashtra	Marathwada	Nath Sagar Dam	19.505	75.373	457
BEAS	BEAS223-22	PHK10	665[0n]	OR148039	University of Delhi	Chordata	Actinopterygii	Siluriformes	Sisoridae	Sisorinae	Bagarius	Bagarius bagarius	Ram KRISHAN Negi	negigurukul@gmail.com	India	Punjab	Harike	Harike wetland landing station	31.174	74.991	211
BEAS	BEAS222-22	PHK9	658[0n]	OR148236	University of Delhi	Chordata	Actinopterygii	Siluriformes	Siluridae		Wallago	Wallago attu	Ram KRISHAN Negi	negigurukul@gmail.com	India	Punjab	Harike	Kiriyan	31.176	74.976	210
DSCHA	NRSC048-12	NRS048	655[1n]	KJ937341	University of Kerala	Chordata	Actinopterygii	Anabantiformes	Channidae		Channa	Channa marulius			India				23.5863	81.173
GDK	GDK252-12	GF656	651[0n]	JX260946	Paul Hebert Centre for DNA Barcoding and Biodiversity Studies	Chordata	Actinopterygii	Cypriniformes	Cyprinidae	Cyprininae	Pethia	Pethia conchonius	Vikas B. Kalyankar	vikasvb1@gmail.com	India	Maharashtra	Marathwada	Newasa, Madhmeshvar Bandhara	19.55	74.92	50.9
GDK	GDK249-12	GF729	651[0n]	JX260948	Paul Hebert Centre for DNA Barcoding and Biodiversity Studies	Chordata	Actinopterygii	Cypriniformes	Cyprinidae	Cyprininae	Pethia	Pethia conchonius	Vikas B. Kalyankar	vikasvb1@gmail.com	India			Newasa, Madhmeshvar Bandhara	19.55	74.92	50.1
MAHAN	MAHAN232-15	MAHF334	619[0n]		Paul Hebert Centre for DNA Barcoding and Biodiversity Studies	Chordata	Actinopterygii	Cypriniformes	Cyprinidae	Cyprininae	Osteobrama	Osteobrama cotio	Rahul M Suryawanshi	rahulsuryawanshi91@gmail.com	India	Chhattisgarh	Janjgir-Champa	Chandrapur	21.7136	83.29	204
COURS	DSMIS200-11	OL-0680	636[0n]		Centre for Biodiversity Genomics	Chordata	Actinopterygii	Cypriniformes	Cyprinidae	Cyprininae	Pethia	Pethia conchonius	Oliver Lucanus	o.lucanus@videotron.ca	India	Assam	Kokrajhar District	Brahmaputra River	26.65	89.967
COURS	DSMIS199-11	OL-0679	652[0n]		Centre for Biodiversity Genomics	Chordata	Actinopterygii	Cypriniformes	Cyprinidae	Cyprininae	Pethia	Pethia conchonius	Oliver Lucanus	o.lucanus@videotron.ca	India	Assam	Kokrajhar District	Brahmaputra River	26.65	89.967
ANGEN	ANGEN117-15	LQDWL-MP1415-FISH-45	651[3n]		Gujarat Biodiversity Gene Bank	Chordata	Actinopterygii	Anabantiformes	Nandidae		Nandus	Nandus nandus	P. C. Mankodi	pcmankodi@yahoo.com	India	Gujarat	VADODARA	SINDROT	22.3291	73.0649	135
